# Supplementary material for: Factors influencing perceptions of private water quality in North America: a systematic review
Source: Syst Rev. 2019 May 10;8:111. doi: 10.1186/s13643-019-1013-9 (PMC6511211; doi:10.1186/s13643-019-1013-9)
Supplement: Supplementary file 2 — Table S2. Data abstraction for articles included in the systematic review. (XLSX 96 kb) [file 13643_2019_1013_MOESM2_ESM.xlsx]

## Sheet: Relevance criteria
Article	Year published	Location	Main purpose of study	Sample size	Water Sample collection	Type of study	Study approach	Method of survey delivery	Private water source	Contaminant of interest	presence of intervention (information intervention)	Type of intervention	presence of outcome	outcome present(treatment or testing)	proportion with testing and/or treatment	source of information	Theme 1	Theme 2	Theme 3	Theme 4	Theme 5	Sub themes	Rank for systematic review 1 excellent-5 not relevant	format of information	proportion with water treatment	description of type of water treatment	proportion reporting water testing	frequency of water testing	theories used	Notes
Flanagan Marvinney and Zheng	2015	Maine (US)	Survey sent out to understand peoples testing and treatment practices	525/900	no	Cross sectional	Quantitative	10 page mailed questionnaire	Water wells	Arsenic (change from 50 microgram to 10 microgram baseline)	yes (but not clear how many received prior information and from where)		yes	testing	78% within last five years	27.4% of those who tested did so for new property purchase (not clear what percentage received what other sources of information	Testing is infrequent (as per state regulations) however about 78% in 5 years despite most reporting testing	Testing seems to be mandatory for real estate transactions (higher educated and higher income participants may have modified this relationship according to the author)	As and bacteria are the most commonly tested. For As the author's state it is because it has become part of the standard well water test		Testing cost less than $70 for the 3/4 of the sample and majority reported free testing for water	1. The longer a person had lived in their home the less likely they were to test their water and the lower their intention to test. Less than 7% report testing on a regular basis, Top 5 reasons why well owners tested 1. to know what their water quality was.2. for real estate transactions. 3. Newly constructed well. 4. Problem with an organoleptic property of their well water 5. Heard about a wate…	1	not specifically elaborated on but included neighbours, friends, relatives and people with an As problem	not stated	not stated	0.78	not clear	Ranas
Roche, Bitton, Majowicz et al	2013	Newfoundland and Labrarodor	1. Investigate perceptions of private and alternative water sources with respect to safety,quality, testing and treatment 2. provide practioners with recommendations for improving KT based on assessments of percieved info needs and preffered KT methods	618/ 3022	no	Cross sectional	Quantitative	Phone interview	94% water wells 6% roadside ponds, rivers and springs	E.coli/coliforms, other bacteria, heavy metals, pesticides, sodium and nitrates			yes	testing and treatment	89% had tested at some time in the past (80% below provincial recommendations) 37.6% used water treatment methods.	not clearly stated what percentage received other sources of information	Testing is infrequent as per provincial recommendations but 89% had tested their water some time in the past. About 37% of respondents used treatment devices. Organoleptic properties played a major role in influencing whether participant treated or tested their water	Well design properties were included in this survey and the authors evaluate how well properties were linked to testing behaviour	Perceptions of water quality (Overall majority of the participants stated the organoleptic properties of their water was good or very good) However about 50% reported being concerned/very concerned about the safety of their drinking water.		84% of respondents reported it was important/very important to receive information on water testing and about 78% stated they wanted information on water treatment	Actions that participant reported that may increase water testing were 1. Water sample pick up directly from residences, reminder pamphlets, water collection drop off bottles at residences, sample drop off at nearby community centre, increasing the number of drop off locations, reminders in newspapers	1	Participants repored KT avenues that would be easy to access were Television, Flyer or brochure, Newspaper, Radio and Government website	0.379	not elaborated on	0.89	about 15% did it once or more times per year (for bacteria) and 43% for chemicals once every two years	none specified
Jones, Dewey, Dore et al.,	2006	Hamilton (ON)	Investigate public perceptions of private water supplies in Hamilton Ontario with the intent of infroming education and outreach strategies	246/550 residences response rate of 54.7%	no	Cross sectional	Quantitative	Mailed out survey following 9 focus groups	Water wells (71%)Cistern (16%)Both (13%)	E.coli/coliforms, heavy metals, nitrates, pesticides, sodium,other bacteria	not stated	not stated	yes	testing and treatment	88% tested for E.coli and Coliforms and about 56% treated drinking water prior to use About 39.4% did it within the last year.	not clear from paper	Perceptions of organoleptic properties of drinking water were ranked highly (very good/good) amongst respondents with most respondents being very sure/sure about their safety of their water for consumption. However the author notes that about 80% had general concerns over contamination of their private water supply with "general" pesticide/chemical contamination and bacterialogical contamination …	Bottled water use in the home was about 61% and was reported as an alternative to private drinking water	The Publics need for education and more information was noted by the authors (47 and 34% of respondents said it was very important or important to get information on where they could get their water tested, what it should be tested for how often, further more participants also reported it was important to learn the test results of their neighbours (if results were kept confidential and they get a…		Participants reported relevant information dissemination routes as through radio, television, newspaper, flyer/brochure, city of hamilton website,city of hamilton phone line.	Reasons for not testing, Inconvinience and time issues, No health problems noticable in the water, did not drink form the private water source, forget or procrastinate, lack of information on testing, no particular reason, use of awater treatment system,previous results were normal,costs and distrust in laboratory. Ways to increase testing (increase number of drop off locations,reminders mail out…	1	Not stated who received what information prior to testing	0.56	Various (softener, jug, iron, UV,RO, jug, tap, inline, boil, chlorination,	0.88	39.4% within the last year (table 6)	none specified
Shaw, Walker and Benson	2005	Churchhill county (Nevada)	y we examined exposure to arsenic throughtapwaterandthefactorsrelatedtothehousehold’schoicetotreatanddrinkwaterfromprivatedomestic wells in a rural area of the USAUnited States	351 (convinience sample)	no	Cross sectional	Quantitative	Survey conducted by an enumarator in each household	Water wells	Arsenic	some participants reported knowing about aresenic but it was not stated clearly where the information sources came from	not stated	yes	treatment (and testing* but not clear how many tested)	38.4% with treatment	not clear however about 69% or respondents did not know water quality was associated with health risks.	Home ownership was associated with the decision to use a treatment device (i.e. the longer someone lived in a residence the more likely they were to use a treatment device,education level, income-treatment costs and water quality results were negatively associated with the use of treatment devices	Water concumption patterns largley influenced whether well owners treated their water					4	not stated	0.384	Not available	not stated	not stated	economic theory used	used modelling to determine the choice to treat water supplies
Schwartz, Walterman et al.,	1998	New York	1) assess the status and condition of private water supplies and septic systems in several rural communities, and 2) develop a better understanding of the knowledge, perceptions, and practices of homeowners concerning their water supplies and septic systems	244	yes	Cross sectional	Quantitative	Mailed out survey, interviews, water testing, and septic tank inspections conducted		Coliform and Nitrate	not given	not stated	yes	testing and treatment	53% had tested in the past roughly 30% had some treatment device	not stated	Well characteristic issues:1) vent pipe is not screened; 2) well casing does not extend above ground surface; 3) well casing is not properly sealed and grouted; and 4) well site is not properly drained.approximately one-third of all water supplies are located within 100 ft of a potential pollution source, primarily a public road, septic tank, or fuel storage tank	Nearly 32% of the total water samples for all three counties tested positive for coliform.This study reveals wide variations in nitrate concentrations across the three counties (Table 6). Nearly three-quarters of the High county water samples had nitrate concentrations below 0.2 mg/L, yet only this county had water samples with nitrate concentrations exceeding federal drinking water standards. Fu…	As part of the questionnaire, participants were asked about their current use of home water treatment devices. Nearly three times as many respondents in the High county and more than twice the percentage of Medium county respondents treat their water compared to the Low county. Overall, one-third of all respondents currently use some type of home water treatment device; the most common being a wa…		More than 80% of all respondents indicate they are very or somewhat satisfied with their water supplies, yet almost one-third of these respondents have coliform in their drinking water. Conversely, only 11% of the total respondents indicate they are somewhat or very unsatisfied with their water supplies,	Describe septic tank pumping as a preventative measure for protecting groundwater,the most common treatment devices were water softener, followed by an activated carbon filter. Study participants also were asked if they experience any taste, smell, color, chemical, sediment, or quantity problems associated with their private water supplies. Most respondents (61 to 88%) indicate no problem. Of tho…	1	not stated	0.3	water softeners, carbon fillters,sediment filters			none specified
Jones, Dewey, Dore et al.,	2005	Hamilton (ON)	The purpose of this study was to explore the drinking water perceptions and self-described behaviours and needs of participants served by private water systems in the City of Hamilton, Ontario (Canada).his included participant perceptions of drinking water, their perspectives and behaviours with respect to water testing, the reasons behind any alternative water use and their self-identified needs…	16	no	Cross sectional	Qualitative	Focus group sessions (3)	Water wells	E.coli O157 H7, pesticides,fertilizers, fecal run off	not stated but participants noted the need for education programs for well water stewardship	not stated	yes (no numbers given)	treatment (most participants)and testing	No numbers given	not stated (but most particiants stated the need for more education on well water stewardship	Perceptions: Sensory quality and water safety (majority of participants reported being satisfied or very satisfied with their drinking water quality. Furthermore most participants reported being very confident in the safety of their drinking water)	Bottled water use: Most participants except 1 who soley relied on bottled water, had negative perspectives towards bottled water	Inhome treatment devices and water testing: Most common water treatment device used in the home was water softners. Water distillers, U.V light and R.O devices were also reported. Some participants reported testing their water once or more times per year, however their was also a section of participants who reported not doing so ever or very sporadically every few years		Participants suggested several methods of increasing compliance towards well water testing	Effect of rural development on aquifers was noted as a major concern to ground water quality , need for perspective on well water contamination, concerns pertaining to specific types of private water systems	1	not stated for participants who tested or treated but most participants noted the need for more education	not stated quantitatively (most)	water softener, water distiller, UV light filter and R.O treatment device	not stated (qualitative "some"	not stated	none specified
Garcia, Sobin and Tomaka et al.,	2016	Texas, Arizona and New Mexico	To quantify and compare water related perceptions and practices of colonia residents	47	no	Cross sectional	Quantitative	Collected quantitative data through focus group discussions	Water wells and container water(equivalent of a cistern)	Concerned with chemical contamination in general, no specific chemical or biological contaminants mentioned	not stated	not stated	yes (91% had never tested their water and 95% had never treated. Stated the need for testing and treatment within the colonias.	very few households tested or treated their water	9% tested and 5% treated	not stated	Most participants perceived their water quality as not safe to drink (67%). Organoleptic properties of water were also not satisfactory for most consumers. About 73% expressed concerns their water quality was contaminated with chemicals and 44% experienced GI illnesses that they attributed to contaminated well water. Despite the concerns participants had of water quality participants used their w…	Demographic characteristics of the group (e.g. low socioeconomic status may have been a barrier in adopting treatment and testing practices (furthermore state regulations in these provinces did not apply to the colonias.	Despite houses not having treatement or testing meausres in place 90% of households		Participants rasie interesting point (participants not acting in accordance with their perceptions i.e., despite rating water poorly they still used it( may have to do with socioeconomic status or helplessness)		2	not stated	5% (but 90% used alternative bottled water)	POU mentioned but no detailed desription on types of POU's	0.09	not stated but a very low proportion had actually tested	none specified	socioeconomic /demographic charactertics seemed to have a major role in perceptions and behaviour towards water quality and well water stewardship in the colonias
Murti, Yard, Kramer et al	2016	Arkansas, Indiana and Oklahoma	The purpose of this investigation was to explore the public health impacts of the 2012 drought on private well owners, water quality and quantity, identify their needs for planning and preparing for drought and to explore their knowledge, attitudes and well maintenance behaviours during drought.	41	no	Cross sectional	Qualitative	Focus groups (6)	Well water	sediment in well water associated with drying well and sulfuric smell	28% stated they did not look for information on well water management in a pre focus group questionnaire (but many participants reported needing more information on well water quality and testing within their areas	not stated	yes (53%)	testing	0.28	not clearly stated where information was gotten from	Drought was noted to be associated with some changes in perceptions of water quality	Community of well owners: People who owned wells for longer and had more experience with them gave advice to new well users	Sharing information among well water owners was noted as an important			Changes in organoleptic properties most common reason for water quality test	3	not stated	not indicated	not stated	0.53	of those who tested 11% had done so more than 5 years ago	none specified	good paper for quality and quantity discussion
Chappells, Campbell et al.,	2015	Nova Scotia	Evaluates knowledge of arsenic risk exposure among a demographic cross section of well users residing in 5 areas in Nova Scotia	420 (32 in depth interviews)	no	Cross sectional	Mixed methods	Mail out/online questionnaire and interviews	Well water	Arsenic	34% received information on well water testing and treatment	information on well water testing sent through flyers, direct mail to homes, advertisements in the neighbourhood, newspapers, information picked up at local community events	yes (90% had previously conducted a well water test)	testing and treatment(but they do not give the number for those with treatment devices	0.9	private water testing companies, government environmental department, Real estate agent/mortgage provider, health department,family,friends,neighbours,well installer	Although the number reported to have conducted a well test in the past was high very few participants followed the provincial recommnedations for testing, the authors not that this may have been due to a lack of concern for well water, the inconvinience of testing, and because participants may have not known what the current recommendations suggested in terms of frequency towards well water testi…	The main reason people conducted tests (from the qualitative interviews) was a change in the organoleptic properties of water	From the stakeholder interviews with outreach groups the general issue raised was in risk communication with the public and the possibility of generating public fear for which there was a limited support framework for assisting well users with testing and treatment, the participants also raised the issue of marginalized low income rural communities which were difficult to access and would require…		Those who lived in high risk areas for arsenic were more likely to have tested for arsenic and the autors note a heightened awareness (both at the personal and community level) where there was a higher risk of arsenic contamination in wells.	Despite information being provided on water quality testing a lot (85%) of the participants felt that the quality of information provided for well testing and treatment was "average" to "poor" with only 15% ranking the quality of information as good or very good, Demographic variables were again explored in this paper. From the interviews well water users were satisfied with the aesthetic quality…	1	flyers, mail, advertisements , word of mouth from testing laboratories, accessed online	not indicated	not stated	90% of the participants had tested their water in the past (but numbers varied when considering the provincial guidelines	(4% every year, 8% every two years,44% irregularly,26% only once ever)	social construction approach to the study
Pieper, Leigh-Anne et al.,	2015	Virginia	Study reports an analysis of 2146 samples submitted by private water system owners : the study ducuments the occurrence of lead in water samples collected from POU of households dependent of private water supplies, quanitifies the amount of dissolved particulate lead in these samples, identifies major system and environmental characteristics associated with high lead concentrations and evaluates …	2146 water samples (not stated if each water sample came from a separate household or some were repeat samples)	yes	Cross sectional	Quantitative	Mail out questionnaire to collect information on perceptions and demographic characteristics of well water owners	94.5% from private well, 3.6% from springs, less than 0.1% from a cistern and 1.7% from a municipal or unidentified water source	LEAD CONTAMINATION WAS THE MAIN FOCUS OF THE PAPER: pH, conductivity (proxy for total dissolved solids), nitrate-N, sulfate, and ﬂuoride per methods 4500-Hþ, 2510, and 4110 C (American Public Health Association American Water Works Association & Water Environment Federation ). Bacteria (i.e., total coliforms and Escherichia coli) were quantiﬁed using the IDEXX Colilert 2000 method (www.idexx.…	not stated	not stated	yes (focused on well testing)	testing (prior to this study 55% of respondents had reported that they had tested their water in the past)	not stated	not stated	Out of all the contaminants assessed for in this study 58% of samples submitted exceeded at least one MCL (equivalent of MAC). Bacterial contamination was the most common issue with 46% of systems testing positive for total coliforms	Low prevalence of detectable lead in the water samples in general and flushing reduced the prevalence of lead even further	Well design charactersitics (drillled vs dug, seemed to have a major effect on the contaminant levels reported for certain contaminants		No signifcant difference of the type of plumbing (copper vs plastic)on the presence of lead concentrations	Authors tried to describe the relationship between home owner perception of water quality. Owners who identified corrosion, blue green staining on plumbing and described water as having a metallic taste were more likely to have elevated lead concentrations compared to home owners who did not identify those charactersitics	4	not stated	not stated	not stated	55% of those who participated in this survey had previously had a water test done	no indication of how frequently the 55% had conducted a water test	none specified
Straub and Leahy,	2014	New England (recruited participants from multiple states Connecticut, Rhode Island, Maine, New Hampshire and Vermont	Investigate how HBM variables influence the pro-environmental beahviour of private well water testing , Investigate participants perception and level of concern about health risk factors including water quality and determine if health risk factors influence past well water testing and the intention to test well water in the future	513/776 for children and 452/776 for parent	no	Cross sectional	Quantitative	Pre-survey completed by the child when they got it from teachers in school . The parents received the survey from the children and returned them back to the teachers	Well water	not specified (chemical and microbiological)	not stated but participants noted the need for education programs for well water stewardship	not stated	yes (testing)	testing	115/270 (43%)	not stated	58% of parents and 40% of children were concerned about untreated water but about 25% disagreed or strongly disagreed that they were concerned about health risks from untreated water. Parents also seemed to be concerned about compounds within their water that could cause health problems	Concerning the barriers to water testing their seemed to be a fairly even divide 40/43% who considered monetary costs as a barrier to well water testing. Furthermore well owners a higher proportion of well owners (54/23%) said they were concerned about their property value if their wells had problems.	Perceived barrier to testing, income and education were found to significantly influence past well water testing behaviour in this study		Cues to action may influence barriers to well water testinf		1	not stated	not stated	not stated	0.43	not stated	Health Belief Model	did not test all the componenets of the HBM
Kreutzwiser, Reid; de Loe, Rob; Imgrund, Krystian; et al	2011	Ontario	Explore factors that influence well owner stewardship behaviour	1567/4950	no	Cross sectional	Quanittative	Mail out questionnaire	Well water	nitrate and bacteria	not stated	not stated	testing and treatemt	testing and treatment	43% treated/ 94% had indicated that they had tested their water quality once during the period iin which they had owned the well		94% of well owners indicated that they had tested their well water in the past during the lifetime of their well. However only 35% ,65% tested it once(or more per year) and once every two years respectively. 50% of 1954 test conducted were for bacteria while 18% and 15% were for nitrates and other contaminants respectively.	Common reasons for water testing were the need for reasurance (26%), was part of a routine(23%) , was due to a legal requirement(24%) was prompted by a suspected problem(11%), work done on the well (10%) and curiosity(6%)	Authors report that 51% of well owners (or another party within the household hold) visually inspected the wells) and the average time since owners last vi		Other than testing and treatment some respondents (31%)took actions that they considered beneficial to their well water quality such as removing potential sources of contaminants around their wells, keeping the area around their wells safe(16%) and 26% indicated they did nothing	Testing frequency was best predicted by well age, incidence of contamination, treatment for bacteria, convinience, knowledge and reason for testing	1	not stated	43% sepcifically against bacteria	not stated	94% in the lifetime of the well. However frequencies varied when concidering those who tested on a yearly basis.	35%(once or more per year) 65% (once every 2 years)	none specified
Walker, Shaw and Benson	2006	Churchhill county Nevada	Examine exposure to arsenic in water supplies among residents withh private domestic wells and factors related to household choice to consume water		yes	Cross sectional	Quantitative	Mail out questionnaire	Well water	arsenic	authors suggest community may have received information through the news but they did not state the proportion who actually stated receiving that information	News* see previous commenr	yes	treatment	134/351 treated	News	Large variation in the concentration of arsenic within the well water and the authors not that a high proportion of wells exceeded the MAC for arsenic in that area.	About 38% of individuals used water treatement devices of those who used water treatment devices 47% used R.O or distillation. 86% and 68% of those who had treatment and had no treatment respectively , actually consumed the water. Participants were 2.88 more times likely to consume tap water if a treatment was in place, 4.52 more times if they recognized the treatment being effective for removing…				Concerns over arsenic contamination were not independent of concerns of other well water contaminants	2	news	0.38	reverse osmosis, distillation	not stated	not stated	none specified
Severtson, Baumann et al.,	2006	Wisconsin	Applied the CSM to understand how people responded to information about arsenic-contaminated well water	545/649	yes	Cross sectional	Quantitative	Mail out questionnaire	Well water	arsenic	yes (not clear what proportion of individuals received information	Classified information as specific external information, general external information, environmental experience and somatic experience	yes (testing and treatment)	testing and treatment	testing (WTP=100%) and 41.3%*	arsenic level in water test results,safety judgement, groundwater policy,protective behaviour,perceived water quality	Researchers broke down inforamtion sources into 5 distinct categories (see previous cell)	About 41.3% rated the overall quality of their well from below average to very poor with 59% rating it from average to excellent) 13.2% perceived possible arsenic related health effects with about 80% rating their well test report as easy to understand.	Personal safety thresholds for participants differed. About 37.8% judged their untreated well water in the range of somewhat unsafe to very unsafe		20% reported lower levels of arsenic than the levels indicated by their WTP	(51.0%)agreedthatlocalgovernmentsshouldrefuse new industries that use large amounts of water. Less thanhalf(44.0%)agreedthatcommunity-widewater conservation and about half (50.3%) agreed that reducing the number of new wells would decrease the arsenic problem in area wells. About half were not reducing arsenic exposure with 40.0% doing nothing,9.5%,16.5%,and33.9%takingineffective,somewhat, and ef…	2	not stated explicitly but the authors talk about the well water quality report sheets and news in the discussion	not stated	not stated	100% took part in the WTP	1	Common Sense Model
Poe, Van Es et al	1998	Wisconsin and New York	To demonstrate that well water testing programs are informative in the sense that individual households use water test results and associated information to update their exposre and health risk perceptions	307/480 (going with the overall response proportion	yes	Cross sectional	Quantitative	Mail out questionnaire	Well water	nitrates	No water test information (114), With water test information (142)		yes	testing	proportion who had previously tested their water 142/307	previous water test was viewed as a source of information for current behaviours	Previous water test results seemed to modify what participants currently thought about their water quality in terms of safety perception, future exposures						4	information used here was the results of a previous well test (or comparison between participants who had previously tested their water and those who had not)	not stated	not stated	114/307 had previously tested their water	not stated	none specified
Ridpath, Taylor et al.,	2016	48 states within the USA	Describe calls from private well water owners to the national well water hotline	1100/1690 calls	no	Cross sectional	Quantitative	Description of telephone calls made to well water hotline in the USA	Well water	Radon, coliforms, contaminants associated with fracking, arsenic, nitrates	Information source was the information provided to the people calling the hotline	information on : well water testing, contaminant related questions, treatment of well water, requesting well owner network information or publications, technical issues with well componenets, miscellaneous information about wells and other information not related to wells.	yes (assume 33/1100 who wanted to know how to interpret test results	testing/treatement	assume 33/1100	well water hotline	Most calls to the hotline were related to well water testing (403/1100), miscellaneous calls related to wells was the next highest proportion (249/1100), contaminant related information (229/1100), treatment of well water(97/1100), requesting well owner network information and publications (61/1100), technical issues with well components (55/1100), other non well related questions (2/1100)	34/1100 individuals noticed a change in well water quality for which they reported to the hotline/ 7/1100 noted a previous well water abnormality.	Most common contaminants of concern were coliforms, radon,arsenic,other metals,nitrates		Water treatment inquiries had to do with Filtration (35) Shock chlorination (22), Reverse Osmosis(6) Water softener(3), Ultraviolet light(2), Other (22), Unknown(6).	(Bell et al., 2013) a conference paper reference in this paper showed a positive relationship between news articles and the weekly test counts	3	well water information from the privately run well water hotline	not stated (we just have the proportions of those who called to ask about different types of water treatment systems	not stated	assume 33/1100 of those who were calling to ask about interpretation of water test results	not stated	none specified
Lothorp, Wilkinson et al	2016	Arizona	Examines well water treatment in a rural Arizona community	31/34	yes	Cross sectional	Quantitative	Door to door canvassing, mass mailings, recruitment through advertising and festivals	Well water	Chemical contaminants(Aluminium, Iron,Arsenic,Lead, Antimony,Copper, Colbat,Selimium,Zinc,Chromium,Manganese, Calcium Carbonate(hardiness)		not stated	yes (treatment)	treatment	8/18 of the participants who used wells had treatment systems)	not stated	18/31 participants in this study did not use water treatment, when we look specifically at well water users only 8/18 had water treatment devices.	Significant predictors of water treatment were household income, average years of education for adults in the home,while home age was significanly inversely associated with well water treatment. Note however the sample sizes in this study were verly low)	Few contaminants were above their MCL in the guidelines in this study , however arsenic levels were exceeded in more than half of all homes tested		Paper briefly mentions what treatment devices are effective at removing what chemicals (RO removed arsenic levels by as much as 99% while AC reduced concentrations by about 45%. No treatments were effective at removing aluminium or iron.		3	not stated	0.00580645	reverse osmosis, active carbon filter, water softener	not reported	not stated	none specified
Renaud, Gagnon et al	2011	Quebec	Comparison of 2 campaigns that were designed to promote arsenic screening in well water	542 (etr and ic totals)	no	Cross sectional	Quantitative	Press releases via newspaper and television , questionnaire was mailed out	Well water	arsenic	yes	mass media (television and newspaper) and small print(information sheets)		testing and treatment	16% post CBI	Mass media campaign, Community based intervention (CBI)	Prior to the CBI interventions about 16% of participants reported receiveing some information on arsenic and well water	Few well water owners knew of the carcinogenic effects of arsenic and no improvement was seen in the IC group even after the CBI	Participants exposed to both the MMC and CBI were 5 times more likely to participate in Arsenic screening than non exposed respondents			Knowledge on the carcinogenic effects of arsenic did not seem to be influenced by the information sources	1	television, information sheets, newspaper articles	not stated what proportion had water treatment devices before and after the intervention	not stated	16% post exposure 9% pre-exposure	not stated	none specified
Imgrund, Krystian; Kreutzwiser, Reid; de Loe, Rob	2011	Ontario (Tay township)	Factors and causal relationships that influence water testing behaviour : To identify factors that influence water testing behaviour. To reveal causal relationships between such factors	22	no	Cross sectional	Interviews	Interviewed 22 indiviual well owners	Well water	Total coliform and E.coli	yes advertisement through well awareness program	advertisement for the well aware program not stated	yes	testing	13	well aware program	The following constructs were found to influence well water testing for individuals who had previously tested (Infrastructure, knowledge of behaviour, attitude toward behaviour, inconvinience, intention,peace of mind, past behaviour, past experience, problem perception, difficulty in performing behaviour and personal norms)	For those who did not test the following were reported as constraints on behaviour (Infrustructure, Knowledge of behaviour, attitude towards behaviour, complacency, inconvinience, problem perception and past behaviour)					2	not stated in paper	not indicated in paper	not stated	0.59	not indicated	prosocial environmental behaviour perspective
Flanagan, Sara V.; Spayd, Steven E.; Procopio, Nicholas A.; et al.	2016	New Jersey (US)	Look for association between arsenic testing status and residence in an area with previous arsenic awareness program. Examine effects of free well test program to check of SES had an influence on testing.	670	yes	Cross sectional	Quantitative	Mail out survey	Well water	arsenic	yes ( classified towns based on high intervention vs low intervention)	free testing , newsletters, school events	yes	testing	41% (in the high intervention towns) 44% in the low intervention towns	free testing program, newsletters and school events	Intervention towns had higher rates of arsenic testing than towns that did not have arsenic testing	Higher rates of agreement where arsenic was considered a risk in areas where arsenic awareness programs were used as compared to areas where no arsenic promotion occurred	Household income and educational levels were high predictors of arsenic testing		Arsenic was the second most exceeded contaminant in their sample after sodium		1	newsletters, free testing, school events	not indicated in paper	not stated	41% and 44% in high and low intervention group	not stated	not stated
Flanagan, Sara V.; Marvinney, Robert G.; Johnston, Robert A.; et al.	2015	Maine (US)	Seeks to identify key behavioural factors influencing homeowner decisions to take action after receiving arsenic well water test results	386	yes	Cross sectional	Quantitative	Mail out survey	Well water	arsenic	yes	well water test result	yes	treatment	42.6% reported having installed a treatment	well test report for arsenic	42.6% had a POU or POE treatment device, 30.5% used bottled water and 27% did nothing to reduce their arsenic exposure	Households not taking action were likely to have less exposure and listed expense of getting arsenic water treatment as the second reason for not getting treatment device	Use of treatment devices was associated with higher education and income		Belief untreated drinking water is not safe and that reducing arsenic levels in home water would increase property value were the best predictors for arsenic treatment		1	well water quality report for arsenic	0.426	POU and POE treatment devices (not specific to types)	Whole sample tested	1	Ranas
Acharya, M.; Kalischuk, R. G.; Klein, K. K.; et al.	2008	Alberta	study the feedlot farm families’ sources of farmstead drinking water supply and utilization patterns; (2) determine their drinking water concerns; and (3) identify and analyze their drinking water safety practices	33	no	Cross sectional	Quantitative	Face to face interviews	Well water (21%) , commercially bought water, municipal water and hauled water.	"water pollution" and E.coli	no	not stated	26% reported doing it annually but 45% in general (statement not clear in the paper)	testing and treatment	26% test annually and all 33 respondents had some form of water treatment device	not stated	Most participants agreed that access to clean water was essential to human, animal and non health related services	Concerns raised among the participants with respect to water quality were (water pollution, E.coli, Farm waste management practices, Animal health, Smell and taste of water, watershed contamination, testing of water quality and loss of immunity	All homes tested in this study had some form of treatment device		"All participants were knowledgable about the impacts of contaminated water on human and animal health"		3	not stated	1	76% filtered, 36% R.O., 33% Ultra violet, 24% Water softener and 21% chlorination	26% annually and 45% in totaal	26% annually no numbers for the rest who reported testing	none specified
Jones, A. Q.; Majowicz, S. E.; Edge, V. L.; et al.	2007	Canada (B.C)	describe the drinking water consumption pattersn of people living in B.C, association between water consumption patterns and demographic characterstics and to determine if water consumption from different sources Was related to previous gastrointestinal illness.	4612	no	Cross sectional	Quantitative	Phone survey	Bottled, Private and Municipal	none specified (talk about G.I illnesses but no caustive agent)	no	not stated	yes	treatment	47% reported treatment methods (includes both municipal tap water users and private well water users	not stated	Study took into account amount of water consumed within the household in its analysis	For bottled water consumption the study also looked at whether cultural background had an influence on bottled water consumption			Final model for AGI infection status included sex, age and the amount of water consumed within the household		4	not stated	47%*	yes (Jug (53%), Boil (15%), Tap (14%), R.O (4.8%), Softener (3.9%), Other (3.2%), Fridge filter (2.8%), Inline filter 1.2%, UV 0.5%, Distiller (0.5%), Iron removal (0.4%), Ozone (0.2%)		not stated	none specified	Good paper for discussion linking water quality consumption to AGI
Postma, Julie; Butterfield, Philip W.; Odom-Maryon, Tamara; et al.	2011	Gallatin County USA	The purpose of this article is to report sample proportions from well water quality tests conducted for each household, precautionary actions taken by parents, and feasibility and risk communication issues that arose during the course of the study	188 households (320 children)	yes	Cross sectional	Quantitative	Mailed questionnaire	Well water	Coliforms, E.coli, Arsenic,Lead, Nitrates,Flouride, SOC's	no	not stated	yes	testing and treatment	31% had tested their well water quality previously	not stated	27% of homes had one contaminant above the stated thresholds	Reported on concerns towards different well contaminants i.e., bacteria/germs (n=188, 85%), nitrates (n=185, 78%), their own septic system (n = 186, 68%), pesticides (n = 185, 66%), their neighbor’s septic system (n=185, 58%), lead from their pipes (n = 187, 55%), and arsenic (n = 187, 51%).	Exposure to children in this study was considered as an important variable only a few respondents reported that they were undecided (2%) or had decided not to take precautions (2%). Approximately one quarter had never thought about taking precautions (24%). Most respondents replied that they had either decided to take action (48%) or had already taken action (24%).				3	not stated	0.44	"water filter" not specified	47% had previously conducted a water test	not stated	not stated
Laflamme, DM; VanDerslice, JA	2004	Washington USA	The purpose of the present study was to compile and examine all environmental health data gathered in Washington using the BRFSS, assess the use and usefulness of these data, and examine the types of information gathered through the BRFSS that may have the greatest utility for ongoing exposure tracking efforts	(2101 in 1990) and (4826)	no	Cross sectional	Quantitative	Telephone	Well water (risks of Radon)	Radon	no	not stated	yes	testing	420/545 and 395/472	not stated	In 1996, 76% of households using pri vate wells reported having their well tested at some point (Table 3). This percentage increased to 83% for 1998. About two-thirds reported testing their well within the last 3 years in both the 1996 and 1998 surveys	Forty percent of households using tap water reported using a water filter (Table 4). When asked why they used a water filter or bottled water, 37% responded that it was because of the water's appearance, taste, or smell; 19% responded that it was because they were con cerned that their water was unsafe; and 33% said it was for both of these reasons	The paper focused on Radon exposure not only from well water but from other sources (i.e., air)				4	not stated	40% used a water filter	water filter	76% in 1996 and 83% in 1998 reported testing at some point	263/395	none specified
Feinman, Shawna J.; Ryan, P. Barry; Toth, Barbara; et al.	2015	New Mexico	The objectives of our analysis weretocharacterizeNewMexicoresidents’primarydrinking water sources by demographic characteristics, and to compare the 30-day prevalence of self-reported acute gastrointestinal illness (AGI) by residents’ primary drinking water sources.	6606	no	Cross sectional	Quantitative	Mailed questionnaire	Well water(18%) and Municipal (55%)	none specified (talk about G.I illnesses but no caustive agent)	no	not stated	yes	treatment (filter)	0.459	not stated	Homeswithchildrenhadamarginallysigniﬁcant lower proportion reliant on private well water than homeswithoutchildren(15.8vs.19.5%,P=0.05)	Overall, nearly 43 % of residents ﬁltered their water; residents who used private sources as their primary water source were the most likely to ﬁlter their tap water (45.9 %) and residents whose primary water source was from commercial sources were the least likely to ﬁlter their tap water (39.7 %), but these differences were not statistically signiﬁcant (not shown)	No significant difference between people who used private water and public water supplies in term of reported AGI				4	not stated	0.459	water filter (not specified which type)	not stated	not stated	none specified	Paper raises an interesting point in terms of what other behaviours (AGI, Obesity) are associated with AGI
Yu, Zhijie M.; Dummer, Trevor J. B.; Adams, Aimee; et al.,	2014	Nova Scotia	primary aim of this study was to evaluate the relationship between arsenic exposure from drinking water and toenail arsenic concentrations (arsenic body burden) among a cohort of Nova Scotians recruited from the general population who were exposed to arsenic concentrations in well water ranging from very low to very high.	960 (used different water sources) 662 were on private wells	yes	Cross sectional	Quantitative	Mailed questionnaire	Well water, Municipal, other private water sources	arsenic	not stated	not stated	yes	treatment	50% treated	not stated	4.5% of all water samples and 8% of drilled well samples had an arsenic concentration greater than or equal to the Health Canada maximum acceptable concentration (MAC) of 10mg/	drilled wells had signiﬁcantly higher levels of arsenic concentrations as compared with other types of wells and water sources (Table 3). For arsenic in toenail clippings, private drilled and dug wells were associated with higher toenail arsenic concentrations (Table 4). Participants who were female, obese (as deﬁned by BMI, fat mass, and abdominal obesity), were residents of Cape Breton Island, …	No signiﬁcant interactions were observed between water source and household income in relation to either water arsenic Z1mg/l or toenail arsenic Z85 percentile (data not shown).				3	not stated	0.5	not specified	not stated for well water owners	not stated	none specified	Paper raises an interesting point in terms of what other behaviours (AGI, Obesity) are associated with AGI
Slotnick, Melissa J.; Meliker, Jaymie R.; Nriagu, Jerome O.,	2006	Michigan	The first is to better understand temporal variability in arsenic concentrations in untreated groundwater, as well as temporal variability in drinking water samples for exposure analysis and risk assessment. A second goal of the study is to assess the impact of point-of-use treatment devices on arsenic exposure measurements, and on reliability of the exposure measurement for population-level stud…	261 (221 with wells)	yes	Case control	Quantitative	Questionnaire and home visits	Well water	Arsenic	not stated	not stated	yes	treatment	161/221 had treatment devices	not stated	When samples treated with a POU system were compared with the untreated samples, the RO systems exhibited the greatest average percent reduction (85.5%) in arsenic concentration (Table 3). In comparison, other filters showed only modest reductions in arsenic concentrations (8.1%). A RO system was successful in reducing the arsenic concentration to below the MCL for all residences in which the MCL…	Tap drinking water samples averaged 6.39μg/L, with private wells having significantly higher arsenic concentrations (p<0.001), on average, than city or bottled water sources	Softener use resulted in a reduction to below the MCL for five households, but in three residences the arsenic concentration increased to above the MCL in the softened sample.				3	not stated	0.00728507	R.O filter, water softener, filter(non RO)	not stated	not stated	none specified	Good points on the effectiveness of filters at removing arsenic.
McSpirit, Stephanie; Reid, Caroline,	2011	West Virginia	this study explores the potential dynamics among local residents’ perceptions of the main pollution by-products associated with coal mining and the perceived effects on drinking water quality, with decisions to purchase bottled water.	256	no	Cross sectional	Quantitative	Questionnaire mailed to homes	Well water (33% of the sample, Public 67%)	None specified	not stated	not stated	yes	not stated	not stated	not stated	9 factors were put forward by the authors that could influence perceptions of water quality bottled Water Purchases, Perceived Tap Water Quality and Characteristics, Income, Risk Perceptions, Salience, Trust, Mining Occupation, County, Other Factors	Model 2 examines predictors of perceived poor quality tap water. Interestingly, income is not a factor, suggesting that perceptions regarding drinking water problems tend to cut across income strata in Appalachia. Further, water-related risk perceptions over poor health and hazardous chemicals are not as important as saliency and trust. The saliency of drinking water as a serious problem and dist…					4	not stated	not stated	not stated	not stated	not stated	HBM/PADM mentioned in discussion
McLeod, Lianne; Bharadwaj, Lalita; Waldner, Cheryl	2014	Saskatchewan	The goal of this study was to gain a better understanding of how water sources and water quality and risk perception might influence choices around drinking water in rural Saskatchewan. Our primary objectives were to examine risk factors associated with the choices to consume tap water and bottled water in rural Saskatchewan. We also examined the factors associated with the choice to treat tap wa…	1294	no	Cross sectional	Quantitative	Questionnaire mailed out to homes	Both private and municipal water supplies	none specified	yes	boil water advisory	yes	treatment	47% treated overall (from all sources) private water supply, 52.4% (637/1,215)	boil water advisories from government of saskatchewan	Of the respondents with a private water supply, 30.7% (376/1,224) reported primarily choosing bottled water, while 28.1% (178/634) of those using a community water supply reported consuming primarily bottled water. Use of other types of water supply were less common; 32.5% (39/120) of those who used a public water station (i.e., a community-maintained, publically available fill station) and 39.5%…	After accounting for other significant risk factors, reporting a water advisory increased the likelihood of choosing primarily bottled water (OR = 1.7, p < 0.001) compared to not reporting an advisory (Table 3, Figure 2). Of the respondents who reported ever having an advisory, 16.3% (79/485) of the respondents also reported having a current water advisory for their household. Of those that repor…	Those who lived in an area for 10 years were more likely to consume primarily bottled water than those who had not lived there as long (OR = 1.5, p = 0.01) (Table 3, Figure 3). Respondents who treated their tap water in their home and didn’t use a community water supply were more likely to primarily consume bottled water compared those who treated their tap water and used a community		Of the respondents, 47.6% reported that they treat their household tap water in some way (Table 1). Of the respondents using a private water supply, 52.4% (637/1,215) reported treating their tap water, while 42.5% (264/621) of those who used a community water source reported treating their tap water in the home. Of those who used a surface water source, 41.6% (248/596) treated their water, while …	After accounting for other risk factors, those who used a private supply were more likely (OR = 2.1, p < 0.001) to treat their household water compared to those who did not use a private supply (Table 5, Figure 5). Those who reported their tap water was not safe were half as likely to treat their tap water (p < 0.001) (Table 5, Figure 5) than those who did not. Having children under 18 residing i…	1	(assume media (television, newspaper and internet for boil water advisories)	52% for those with private water sources	of those who used water treatments 58.7% used softeners, other treatment devices used were R.O filters, distillation, jug filters and U.V. filters	not stated	not stated	none specified
Mahler, R., Barber, M., Shafii, B.	2014	Alaska, Idaho, Oregon and Washington	This paper evaluates information about public perceptions, attitudes and consumption of drinking water provided by public water systems in urban areas of the Pacific Northwest.	22.9% of respondents	no	Cross sectional	Quantitative	Mail out questionnaire	Municipal and private	none specified	no	no	yes	treatement	0.34	not stated	Demograhics	Perception of safe drinking water	Alternative water use (i.e., bottled water)		however, that respondent’s age is positively associated with risk ratings prior to information, implying that the older they are, the safer they feel about arsenic risks in water. This is consistent with the idea that arsenic poses latent, but not immediate or acute, health risks – it is the long‐term exposure to arsenic in water that causes cancer and skin disease risks	The positive and significant coefficients on education (Edu) before risk information imply that the knowledge acquired in the process of education increases consumers’ general interest and concerns about	3	not stated	0.34	filter or removable treatment, (2) bottled water, and (3) installed treatment system (i.e., reverse osmosis, iron‐based sorbent, or activated alumina treatment	not stated	not stated	none specified
Kite-Powell, Aaron C.; Harding, Anna K	2006	Oregon	The Southern Willamette Valley is an intensive agricultural area. Many older homes located in the region rely on well water and typically have wells situated in shallow ground water, defined as less than 75 feet below ground surface (Eldridge, 2003). No studies have been conducted of residents in this area who are consuming nitrate in their well water to ascertain their knowledge, perceptions, an…	102	yes	Cross sectional	Quantitative	Mail out questionnaire	Private (water wells)	Nitrates	no	none specified	yes	testing	not stated	not stated	Participants were asked to comment on the quality of their drinking water, and 69 percent reported that they believed the quality of their well water was either “good” or “excellent.” An analysis of variance test sought to determine if there was a difference between mean nitrate contamination levels and the response variables (excellent, good, fair, and poor). No significant differences were foun…	Participants were also asked to gauge their concerns about agricultural fertilizer use adversely affecting their well water quality; 55 percent of the participants either “strongly agreed” or “agreed” with the statement “I am concerned that agricultural fertilizer use in the Southern Willamette Valley will increase the level of nitrate in my home’s well water”	To further elucidate what activities residents would support to reduce contamination, participants were asked if they favored research into techniques that may reduce the levels of agrichemicals. Although 54 percent favored more research, almost equal proportions of participants supported the status quo (21 percent) or were undecided on this matter (25 percent). Further, participants who were far…				3	not stated	not stated	not stated	0.67	not stated	none
Schade, Charles P.; Wright, Nasandra; Gupta, Rahul; et al.	2015	West Virginia	The survey also aimed to understand public perception of risk communication by federal, state, and local health agencies and the water company. The objectives of this study were to describe: (1) physical and psychological symptoms that occurred in the affected population, (2) selfreported direct economic costs, (3) personal and household protective behavior, and (4) perceptions of quality of offi…	498	no	Cross sectional	Quantitative	Telephone survey	Public (municipal) and private water supplies (well water 2.8% and rainwater 10%)	f4-methylcyclohexanemethanol (MCHM) along witheight other organic chemicals (includingpropylene glycolphenyl etheranddipropyleneglycolphenylether from coal mine spill	yes	television, newspapers, radio, social media, word of mouth and other sources	yes	treatment* (change to bottled water)	48% switched to bottled water	emergency communication information from various sources	Ninety two percent of households (457) sought other water sources during the emergency Of these, 284 households (57%) said they used water distribution centers in their own city or elsewhere. Three hundred fifty three of the households (77%) purchased water at large stores or grocery stores. Households using water distribution centers usually learned about them from television (159; 56%) or word …	One hundred thirty-four of the households (29% of those seeking other water sources) traveled out of area to get water. Of those, 62 (46%) purchased water; 63 (47%) got water from friends or relatives. Fifty-three households (11%) stayed overnight, and 40% of them paid to do so. Sixty-seven respondent households (13%) had one or more members miss work because of the crisis, missing a median of 3 …	Respondents experienced more frequent symptoms of psychological distress during and within 30 days after the emergency than 90 days later. For example, 37% of respondents indicated they were worried all the time during the emergency, whereas only 17% were 90 days later. Meanwhile the proportion not feeling worried at all increased from 24% to 44%. The individual symptoms were highly correlated (p…				4	emergency communication from several sources including media, word of mouth)	not stated but those switching to alternative water sources was 47%	not stated	not stated	not stated	none specified
Flanagan, Sara V.; Spayd, Steven E.; Procopio, Nicholas A.; et al. part 1	2016	New Jersey (US)	Here we present the findings from a mailed survey of private well households in 17 towns of northern New Jersey covered by the PWTA's requirement for arsenic testing. Addresses were selected randomly and then matchedto PWTA records where available, allowing comparison of self-reported testing and treatment behavior between households who have faced the requirement to test and those who have not, …	711	no	Cross sectional	Quantitative	Mail out questionnaire	Well water	arsenic	yes	water act	yes	testing and treatment	82% overall	private water testing act (prior to real estate sale)	Overall 82% of respondents reported that their well water has been lab tested for something (Table 3). This percentage is significantly higher among post-PWTA households, although not 100% indicating that there is either recall bias or misunderstanding of the question among those whose home purchase or rental agreement were required by law to include a well test. It is possible that a current wel…	households; 23% of households who report their well has been tested and 20% of post-PWTA households overall identify an arsenic problem, very close to the estimated occurrence rate of 21% for the area. In comparison only 10% of pre-PWTA households who report their well has been tested and 4% of pre-PWTA households overall have identified an arsenic problem. If 21% of wells in this area are believ…	There are clearly recall and reporting biases evident among post-PWTA households that may also affect pre-PWTA households, but self-reports can only be compared to actual testing history for post-PWTA households. Although we have confirmed that all 168 post-PWTA wells have been tested for arsenic and reported under the Act's requirements,many of these households selected a testing stage other tha…		Among all households, a change in the taste, smell, or appearance of their water was the most commonly cited situation that would prompt a well test (80%), consistent across PWTA groups. Second was learning that their neighbors have contaminated water (74%), much higher than the next most common prompts of well testing available for free (46%) and learning that some wells in their town have conta…	Demographics are associated with behavior when testing is not required Although homes bought after the PWTA were required to have their well tested at purchase, including for arsenic, reported testing has not been universal. This recall or misinformation bias is significantly associated with household income for both ever testing and arsenic testing( Table 4). Lower income households are less lik…	1	pwta prior to land purchases	0.76	various (pitcher or refrigarator filter, treat at point of use, carbon filter,R.O filter,	0.82	frequency of testing is not stated	none specified
Flanagan, Sara V.; Spayd, Steven E.; Procopio, Nicholas A.; et al. part 3	2016	Maine and New Jersey	In this paper we use our growing database of household surveys from both states to investigate the association between SES and risks for arsenic exposure, examining the potentially cumulative effects of residential location, testing and treatment behavior, and the psychological factors influencing behavior.	344	no	Cross sectional	Quantitative	mail out survey to households	Well water	arsenic	yes	not specified	yes	testing and treatment	not stated but assume rate for previous paper as it was the same study	not stated but various ( pwta)	Distribution of arsenic hazard is socioeconomically random When arsenic occurrence and median incomes are compared at the administrative level using towns as the unit of spatial analysis, we see a slight positive association (p b 0.05) between household income and arsenic occurrence in NJ only (Fig. 2). When arsenic occurrence and percent of population below poverty level are compared, the associ…	3.2. Socioeconomically vulnerable groups have lower rates of protective behavior Our NJ survey sample represents a population with higher household income and education than our Maine survey sample (see supplementary information), but we observe the same SES gradient for testing and treatment behavior (Fig. 4). Ever testing a well and testing for arsenic on the last test are both significantly pr…	3.3. Psychological factors influencing testing and treatment behavior patterned by SES We find that the beliefs and factors that are most favorable to testing and treatment behavior are consistently more prevalent among those with higher income and education (Tables 1–4). Statistical analysis reveals that the observed effects of SES on testing and treatment behavior (Fig. 4) are at least partiall…				2	not specified (but are looking at education level as one of the |SES factors influencing water testing behaviour)	not stated	water softener, sediment filter, granular ferric adsorption and unknown)	not stated	frequency not specified	none specified
Hexemer, April M.; Pintar, Katarina; Bird, Tom M.; et al.	2008	Ontario	This study was performed to improve private well water sampling rates. Based on previous findings which have reported that ease of sample collection and drop-off and cost are two significant barriers to well water testing, this study was specifically designed to remove these barriers and therefore improve participation (Jones et al. 2006). The nitrate testing in this study was provided at no char…	248	yes	Cross sectional	Quantitative	Telephone/water tests	well water	nitrates	yes (informatation)	information flyer	yes	testing	40%-47%	researchers information flyer	During the pilot phase of the study, 184 well water kits were delivered of which 60 kits contained a bacteriological water samplebottle.Participationratesfornitratewatersamplesand bacteriological water samples were 40.8% and 43.3% respectively. In the extended phase of the study, 365 well water kits were delivered to well owners. Participation rates improved during the extended study and were 47.…	Speciﬁcally, residents were asked “on a scale of 1 to 5, with 1 being not interested and 5 being very interested, how interested are you in ﬁnding out the nitrate (or bacteria) levels of your well”. According to the results from the telephone survey, 79% (29/34) of non-participants and 78% (56/63) of participants surveyed responded that they were very interested or interested in ﬁnding out the ni…	Removing the barriers of cost and inconvenience approximately doubled the private well water background sampling rate in Waterloo region in 2005 of slightly less than 25%. Furthermore, the change in methodology between the pilot and extended phases of the study (e.g., well water kit provided in residential mailbox versus hanging well water kit on door knob) lead to an increase in study participat…		Results of the telephone survey demonstrate that lack of time was the main barrier to participation in this study and hence private well water sampling. The barriers of inconvenience and cost noted in a previous study were partially removed in this study (Jones et al. 2006), although increasing the sampling period might have contributed to additional participation, particularly the 21% of nonpart…		1	information flyer sent with water bottles to residences	not stated	not stated	40-47%	not stated for previous rate	none specified
Lewandowski, A. M.; Montgomery, B. R.; Rosen, C. J.; et al.	2008	Minnesota	The primary purpose of this study was to determine how private well owners in the glacial outwash soils of Minnesota respond to elevated NO, concentrations and to quantify their costs. Other objectives were to demonstrate a low—cost statistical san~pling method for determining NO, concentrations in private wells and to examine well own— ers’ perceptions and attitudes about drinking water quality …	483 surveys 377 testing kits	yes	Cross sectional	Quantitative	Mail out	Well water	nitrate	yes	information from nitrate test	yes	testing	Only 29% within the last 3 years	well water test results	The primary purpose of this study was to determine how private well owners in the glacial outwash soils of Minnesota respond to elevated NO, concentrations and to quantify their costs. Other objectives were to demonstrate a low—cost statistical san~pling method for determining NO, concentrations in private wells and to examine well own— ers’ perceptions and attitudes about drinking water quality …	were not aware that their carbon filters and water softeners did not remove NO3. Cost and inconvenience were less common barriers to testing. Responses to and Costs ofElevated Nitrate. Responses to elevated nitrate vary partly because some well owners do not know their water NO1 concentration and others choose to respond at various concentrations. in this survey, half of respondents said they wou…			This study assumes that costs of NO contamination can be separated from other costs. In reality, well owners likely make decisions about treating or replacing their drinking water source based on multiple factors including perceptions of various contan~inants, taste, convenience, cost, and reliability. The survey did not attempt to assess the relative importance of these other factors in drinking…		3	well water test result	0.28	variable (reverse osmosis, anion exchange, water softener,distillation	0.29	29% within the last 3 yeARS	none specified
Schubert C; Knobeloch L; Kanarek MS; Anderson HA.	1999	Wisconsin	In this study, we sought to (a) characterize families with nitrate-contami- nated drinking water, (b) determine awareness and compliance with health advisories, and (c) determine if-as a result of testing for nitrate-families with ni- trate-contaminated drinking water were taking steps to reduce their nitrate exposure	562	no (but had some prior information on who had tested	Cross sectional	Quantitative	Mail out	Well water	nitrates	yes	previous well water test	yes	all had previously tested	100% had tested	water test results	Respondent demographics. The number of surveys analyzed by exposure group and the demographic make-up of each group are shown in Table 1. The results indicated that significant differences (p I .05) in demo- graphic variables existed between the exposure groups. In this study, well owners in the high-exposure group (i.e., > 12.9 mg/l nitrate-N) were significantly older, had resided in their homes…	Reasons for nitrate testing. Approximately one-third of the respondents gave two or more reasons for testing for nitrate in their water. The three most-often reported reasons, regardless of exposure group, were (1 ) “routine or annual test,” (2) “new baby,” and (3) ”someone else tested.” The “someone-else-tested” response was often reported by families that participated in ongoing studies of pest…	Actions taken by the high-exposure group. One of our main objectives in this study was determination of what action(s), if any, families with nitrate-contaminated drinking water were taking to limit their exposure to nitrate. Less than one-third of the high-exposure group reported taking any action in response to their latest nitrate test result (Table 4). The most common actions taken were purch…		Interpretation of test results and awareness of health advisories. The respondents’ awareness of state health advisories for nitrate and their interpretation of test re- sults are shown in Table 3. Only 65% of the respondents in the high-exposure group understood that their nitrate level exceeded the health advisory level of 10 mg/l. In comparison, almost 90% of those in the low-exposure group in…	Compliance with health advisories in the high-expo- sure group. There were no reported cases of methemoglobinemia in our cohort. Respondents were asked whether they used tap water in their current home to make formulas for their children. Ten of the 57 women in the high-exposure group who had infants in the home between 1991 and 1996 reported that they used their unfiltered tap water to make form…	2	previous water test result	"only a third of participants took some action against nitrate contamination of these only 16 used a nitrate removal system	not specified	1	not stated	none specified
Levallois, P., Thériault, M., Rouffignat, J., (...), Gauvin, D., Chiasson, C.	1998	Quebec	survey was carried out in 1995 in order to reevaluate the situation all over the county taking into consideration: ﬁrstly the drinking water habits of the population and the quality of groundwater with regard to nitrates; secondly, the relative importance of potato culture as a source of nitrate contamination in comparison to other activities; and thirdly, the effects Ž of environmental context l…	222 (but only 152 used well water	yes (for about 76 people)	Cross sectional	Quantitative	Telephone survey	Well water	nitrates	no	none specified	yes	testing and treatment	22% tested at time of study (67% in the last 5 years ?) and 91% had some form of treatment	none specified	Among the 222 people interviewed by phone, Ž. 152 68.5% reported drinking only tap water, 50 Ž . Ž 22.5% were drinking bottled water with or . Ž . without tap water and 20 9% tap water with home treatment. No signiﬁcant difference in drinking water patterns was found according to Ž. the type of well Table 1 . Of the 70 people Ž rejecting regular tap water e.g. without any treat. Ž . ment , 58 82.…	14 19.7% of the 71 wells had a nitrate concentration superior or equal to 3 mgŽ.N r l, and four 5.6% superior to 10 mg-Nrl. No statistical difference was found between the three Ž. types of well Table 3 . When looking at nitrate concentrations in the ‘hot spot’ areas, the picture Ž. was quite different: 41 54.7% of the 75 wells had nitrate concentrations equal to or above 3 Ž.mg-N rl, and 10 13.3…	However, the relationship is not simple: there was high concentrations far away from potato ﬁelds and some wells immediately adjacent to potato crops show very low concentrations. The variance of observations was higher at less than 1 km around potato ﬁelds than farther. This relationship to distance of potato ﬁelds was Žconﬁrmedusing four categories ofdistance -100 .m; 100 ]999 m; 1000]3000 m an…				2	not stated	0.91	not specified	67% had done so within the last 5 years and 22% accepted to do so for the study	not specified	none specified
McCann, A., Gold, A.J	2012	New England	Our workshops were brief, structured presentations that focused on specific behaviors and incorporated professionals from the private and public sectors as instructors and resource staff. Supplementary programmatic deliverables like direct mail brochures, phone and email consultation, and additional resources available on our website were also created to support participants in adopting a behavio…	189	no	Cross sectional	Quanititative	Mail out survey	Well water	none specified	yes	workshop	yes	testing and treatment	51% tested and 22% had some treatment	workshop and information materials provided before the workshop	We found that these structured, one-time workshops can influence and impact behavior change. Workshop participants took actions to protect their drinking water. Based on the work of Clements (1999) and Gordon (2002), our workshops included elements of risk communication, environmental conditions, and the costs and benefits of testing to encourage behavior change. In particular, we discussed simpl…	As a result of these educational workshops, we have learned that single-session workshops with supporting materials can encourage: 1. Testing of drinking water wells. 2. Contacting resource experts for more information and assistance. 3. Sharing management information with other private well owners. 4. Adopting best management practices to protect their drinking water well. Our survey results ill…	We use survey results to improve and refine the workshop. For example, only 3% of survey respondents installed back flow prevention on outside faucets, an inexpensive measure that is very effective at reducing contamination risk (Tyson, 1993). Unlike many of the other protection tips discussed in the workshop, this one is not mentioned until the very end and is included in a list of protection ti…				3	workshop and associated information materials	0.22	none specified	0.51	not clear	none specified
Tabbot, P.N., Robson, M.G.	2006	New Jersey (US)	Used to develop a program for well testing within th Randolph	50	yes	Cross sectional	Quantitative	Mail out survey	Well water	Volatile organic compounds, bacteria	no	yes (but sent educational material with questionnaire)	yes	treatment and all tested at the time of the study	43% treated	not specified other than the educational materials provided for with the questionnaire mail out	43% used treatment	about 7/50 wells were positive for coliform	although VOC's were found in the well water none of them were above the MAC				3	not stated	not specified	none specified	not stated	not stated	none specifed
Mechenich, C., Shaw, B.H.	1994	Wisconsin	The primary objective of this project was to characterize the amounts and variety of products used for household cleaning and maintenance, and for lawn and garden care, in these subdivisions. The data gathered for this study were also used in developing a groundwater monitoring program for the subdivisions (Van Ryswyk, in progress, Arntsen, in progress). Other objectives include evaluation of how…	139	no	Cross sectional	Quantitative	Mail out survey	Well water	chemicals	no	none stated	not clear if participants themselves had conducted a water test	not stated	not	notno	Participants were asked to specify, by brand name, the products used in their household for bathroom and kitchen cleaning, laundry care, and septic system maintenance, and the frequency of use. These products have a high probability of ending up in the septic tank through normal use.Some products were used frequently by those who reported using them. Laundry detergent was used an average of 15.66…	Information on use of paint thinners, paint strippers, oil, car maintenance products and other products was also gathered. Although the frequency of use and number of users are lower for these products than typical household cleaning products, the method of waste disposal may be a significant concern. These products do not commonly enter septic systems through use, but may be improperly disposed …	Participants were asked for some basic information about their well and sewage disposal system. Wells in the two subdivisions are generally similar in construction: shallow driven-point wells (average depth of 8.5 meters). The average depth to water is 5 meters. Minimum well depths reported were 4.0 meters in Jordan Acres and 4.3 meters in Village Green, indicating that some participants are "ski…	Educational efforts to increase awareness of groundwater problems in Portage County do not appear necessary at this point. However, some subdivision residents need to become more aware of how their own actions may affect their water supply and need to assume some personal responsibility for groundwater protection. There appears to be a strong feeling that working together can prevent groundwater …	Participants' assessment of the severity of water quality problems in their own TABULAR DATA OMITTED subdivisions varied. In the Village Green subdivision, discussion of contamination problems had occurred in the local media, and annexation of the subdivision to the city had been discussed. In Jordan Acres, water quality problems were fewer, and there had been little public discussion about them.…	Researchers theorized that participants' home chemical or yard care practices might be related to their opinions about who was the major source of groundwater contamination problems. For example, people who think that agriculture is the major contributor to groundwater problems might feel that the use of lawn fertilizer is an insignificant contribution. Such people might be more inclined to use l…	4	not stated	not specified	none specified	not stated	not stated	none specified
Swistock BR, Clemens S, Sharpe WE, Rummel S.	2012	Pennsylvenia	The overall objective of our study was to investigate the causes of private well water contamination in Pennsylvania and evaluate the need for policy and education guidelines to improve drinking water quality.	701 well tests 450 survey responses	yes	Cross sectional (but data collected over different years on different participants)	Quantitative	Mail out survey	Well water	microbiological and chemical	yes	Master well owner network volunteers (trained in well stewardship and provide training to other well owners	yes	treatment (and testing during the time of the study)	30% had previously tested prior to enrollment in the MWON program but increased to 70% , 32% used treatment, 69% used well rehabilitation, 26% removed pollution source and 21% conducted additional testing and treatment	MWON program was a training program to teach well water owners about well stewardship	Of the 701 water wells in the study, 94% were drilled wells while 6% were hand dug. The mean and maximum well depths were 52 m and 305 m, respectively. Water well construction characteristics between homeowner and MWON volunteer wells are shown in Table 2. Given the lack of statewide construction standards, the use of sanitary well caps and a grout seal around the casing were low. The presence of…	Much of the variability in water quality parameters was attributable to geologic differences among the regions (Table 3). In the ANCOVA models, geology was statistically significant in explaining variation of all water quality parameters (p-values generally <.005), with the exception of arsenic, which had no statistically significant parameters. The carbonate rock type was correlated with signifi…	Although many measures were made of land uses, activities, and other water supply characteristics (Table 1), these were generally not important in explaining water quality with a few exceptions. A statistically significant inverse correlation (p < .05) occurred between well water nitrate-N levels and the distance to various crop fields. Surprisingly, a statistically significant correlation did no…	In addition to the mailed survey in 2007, 60 water wells that tested positive for coliform bacteria in 2006 were resampled in 2007 to determine whether actions taken by water supply owners were successful in removing bacteria from the water supply. Over half of these water well owners had taken at least one action to directly reduce raw water bacterial contamination (shock chlorination, sanitary …			2	MWON	0.5	not specified	70% post MWON intervention	not specified	none specified
Severtson DJ, Baumann LC, Brown RL.	2006	Wisconsin	This study aimed to achieve the following: (1) develop and evaluate a method for measuring CSM risk representations, (2) assess the reliability and validity of these measures, and (3) describe the multivariate factor structure and the underlying meaning of measured representations	897	yes	Cross sectional	Mixed methods	Mail out survey and interviews	Well water	Arsenic	yes	Arsenic awareness and testing program	yes	testing and treatment	not stated but all well water owners had previously tested in the past	information from arsenic water test conducted in the past	The response rate was 86.4%; 922 of 1,067 delivered surveys were returned with 897 suitable for analysis. Participants’ demographic characteristics were 58.6% male, 45.8% with children in the home, mean age 52.3 years (SD ¼ 13.1), mode for education was high school, income mode spanned $40,000–$79,000, and 99% were homeowners. The moderate arsenic group lived more years in their homes than the el…	Initial Factor Solution. The initial EFA solution for the elevated arsenic group had seven factors with an eigenvalue > 1. Three variables were removed because less than 10% of their variance was explained by the factor solution (Table 1). The second EFA solution from this reduced set of 33 variables had six factors with an eigenvalue>1: identity, environmental cause, health consequences, control…	Estimated factor correlations for the elevated arsenic group simple model are in Table 3. Strongest correlations were between health consequences and emotions (.86), health consequences and identity (.81), and identity and emotions (.80). Certainty was most strongly correlated with identity (.46). Barriers to control had the weakest relationships to other variables, ranging from .38 with emotion …				4	previous arsenic well water tests	not specified	not specified	all participants had taken part in a previous arsenic test	not specified	Common Sense Model
Jones AQ, Dewey CE, Doré K, Majowicz SE, McEwen SA, Waltner-Toews D.	2006	Ontario (Hamilton)	The purpose of this paper was: (a) to describe the drinking water consumption patterns of residents of the City of Hamilton, including the amount of water consumed daily and the use of alternative drinking water sources (which included commercially bottled water and water treated with in-home water treatment devices), and (b) to examine the association between water consumption patterns and vario…	1757	no	Cross sectional	Quantitative	Telephone survey	Municipal and private water	none specified	no	not stated	yes (treatment reported)	treatment	49% used treatment however it is not clear which of the 49% had private water sources and which ones were on municipal	not stated	Total daily water intake ranged from zero to thirty-two 250ml servings per day, with a median value of four 250ml servings (1.0l) (Table 1). Overall, 6.7% (116/1,730) of respondents consumed no water, 35.7% (617/1,730) consumed a ‘small’ amount of water (less than four servings), 50.2% (868/1,730) consumed a ‘moderate’ amount of water (between four and eight servings), and 7.5% (129/1,730) consum…	Responses for the amount of bottled water consumed per day were received from 1,630 respondents (Table 1). Data regarding the percentage of the total daily water intake that was bottled water were available for 1,610 respondents. Bottled water was not consumed by 59.7% (961/1,610) of respondents. Bottled water represented a ‘small’ (,25%), ‘moderate’ (between 25 and 74%) and ‘large’ (.75%) propor…	Responses regarding the use of in-home water treatment devices were received from 1,752 respondents, and approximately 49% of respondents (860/1,752) reported using such devices to treat their tap water. The speciﬁc types of treatment device used are summarized in Table 4. The most common were jug ﬁlters (66.2%), followed by tap ﬁlters (16.3%) and boiling (6.8%). Approximately 2.5% of households …				4	not stated	0.49	Jug filter, tap filter, boiling, heat/light treatment, reverse osmosis,ion based treatment, other	not stated	not specified	none specified
Pintar KD, Waltner-Toews D, Charron D, Pollari F, Fazil A, McEwen SA, Nesbitt A, Majowicz S.	2009	Ontario	The overall goal of this study was to understand a Canadian community’s drinking water consumption practices to inform quantitative risk assessments. Within that goal, we addressed two objectives. The ﬁrst objective was to determine the daily volume of total cold water (including tap and bottled) consumed by the survey respondents and different factors related to that consumption, including the u…	2332 (74 of who were private well water owners	no	Cross sectional	Quantitative	Telephone survey	Municipal and private	none specified	no	none specified	yes	treatment (similar to study above)	0.57	not stated	For home water treatment use, 70 respondents reported using some ‘other’ form of water treatment, including ‘something under the sink’, water cooler or ‘we buy our water’ and were omitted from the analysis. Based on reported home water treatment use, roughly 57% (1,283/2,262) used a device to treat their water in their home. Approximately 12% reported the use of water softeners or iron removal un…	Respondents were asked to report the percentage of water consumed the previous day that was bottled. There were three types of water consumer identiﬁed. Of the 2,189 responses regarding water consumption in the previous day, 51% (1,124) reported that 0% was bottled, 34% (747) reported that 100% was bottled, and 14.5% (163) reported that between 10 and 75% was bottled (Figure 1).	The mean daily volume of water consumed among respondents (including cold water, from tap or bottle, and cold drinks made with water, but not coffee or tea) was 1.39l, 95% CI (1.36, 1.43), ranging from 0 to 6.25l per day (Figure 2). Table 2 provides summary statistics for the daily cold tap and bottled water intake, as a total and categorized by gender, age, use of bottled water and education. On…	Nearly half (1,124, 48%) of the survey respondents reported that none of their total water intake was bottled, thus we inferred that their intake was exclusively tap water. Among these respondents, the mean daily volume of tap water consumed was 1.45 l, 95% CI (1.40, 1.50) (Figure 5). The data were log10 transformed and multivariable linear regression was performed. Table 4 provides summary stati…			4	not stated	0.57	Boiling, Reverse Osmosis, Filter on tap, Jug Filter, Filter on fridge, Ozone disinfection, UV disinfection, Water softener, Iron removal, Showerhead filters	not stated	not specified	none specified	these papers are almost identical?
Jones AQ, Majowicz SE, Edge VL, Thomas MK, MacDougall L, Fyfe M, Atashband S, Kovacs SJ.	2007	B.C	The objectives of this study were: (1) to describe the drinking water consumption patterns of residents of the province of British Columbia, Canada (BC), including the amount of water consumed daily and the use of bottled water and in-home treatment methods, (2) to examine the association between water consumption patterns and various demographic characteristics of the residents, and (3) to deter…	4612	no	Cross sectional	Quantitative	Telephone survey	Municipal and private	none specified	no	none specified	yes treatment	treatment	47% used treatment	not stated	Total daily water intake ranged from zero to thirty-six 250 mL servings per day, with a median value of four 250 mL servings (1.0 L). Overall, 4.9% (222/4532) of respondents consumed no water, 28.8% (1305/4532) consumed a small amount of water (less than servings), 45.7% (2071/4532) consumed a Moderate amount of water (between 4 and 8 servings), and 20.6% (934/4,532) consumed a Large amount of wa…	Responses for the amount of bottled water consumed per day were received from 4583 respondents. Data regarding the percentage of the total daily water intake that was bottled water were available for 4306 respondents. Bottled water was not consumed by 67.4% (2904/4306) of respondents, but it represented a small (b 25%),“ moderate” (between 25 and 74%) and “large”(≥75%) proportion of total daily w…	Responses regarding the use of in-home water treatment methods were received from 4610 (99.9%) respondents; approximately 47% of respondents (2146/4610)reported using such methods to treat their tap water. The specific types of treatment methods used are summarized in Table 4 The most common were jug filters (53%), followed by boiling (15.5%) and tap filters (14%). Approximately 3% of households …	Region of residence was significantly associated with specific types of treatment methods. In Vancouver, more households used boiling and fewer households used advanced methods (reverse osmosis and ultraviolet light devices), standard methods (water softeners and iron removal devices), or other methods than expected under the null hypothesis. In the Northern Interior, fewer households used boilin…	Responses for the questions pertaining to AGI were received from all participants. Approximately 10% (451/4612) reported a gastrointestinal illness that met the case definition. In univariate analyses, all of the demographic variables, and the variables representing the amount of water consumed, water treatment status, water source, season and the proportion of total water intake that was bottled…		4	not stated	0.47	Jug, Boil, Tap, Reverse Osmosis, Softener, Other, Fridge filter, In-line filter, U.V. Distiller, Iron removal, Ozone	not stated	not stated	none specified
Colt JS, Baris D, Clark SF, Ayotte JD, Ward M, Nuckols JR, Cantor KP, Silverman DT, Karagas M.	2002	New Hampshire	we conducted a methodologic study to assess the feasibility of locating and obtaining water samples from private wells that subjects used in the past.	98	yes	Case control	Quantitative	Telephone and mail out survey	Well water	arsenic	yes (had been part of a previous study looking at the association between arsenic and cancer)	participants were all part of a previous study	yes (testing)	testing (done through sampling by the researchers	0.55	well owners had been part of a previous study	The 98 people in the study included 55 men and 43 women. Their cumulative lifetime years at the time of the interview were6580 andtheiraverage agewas 67.1years. Participants provided information about where they lived for 97.7% of their lifetime years. The remaining 151 years were unaccounted for; i.e., the years were completely omitted from the residential histories, or subjects recorded the yea…						4	participants were part of a previous study	not stated	not specified	0.58	not specified	none specified
Merkel L, Bicking C, Sekhar D.	2012	Pennsylvenia	The ﬁrst objective of the current study is to describe the perceptions of Pennsylvania parents with regard to water quality and safety for their family’s consumption. The second objective of the study is to describe parents’ use of tap water compared to bottled water and report the reasons for their choice. The results of this study will inform not only water suppliers and sellers, but also pedia…	158	no	Cross sectional	Mixed methods	Mail out questionnaire	Municipal water and well water (2.9)	none specified	no	none specified	yes (treatment)	treatment	59.6% but not clear how many of the 2.9% of well owners	not stated	One hundred ﬁfty eight surveys were submitted; 135 (85%) were fully complete. From the partially completed surveys, those who did not complete all 11 questions for both the quality and safety domains were not included. One hundred forty three surveys were used in our analysis. Demographic analysis (Table 1) of race, education and income revealed 86.8% of our sample was non-Hispanic White, 65.2% h…	Environmental concerns I ﬁnd bottled water to be damaging to the environment with all the plastic waste and transportation (using trucks to distribute) Tap water is usually as safe or safer than bottled water and is much more environmentally friendly Concerns about mining We are concerned about increases in bromide due to Marcellus Shale drilling and have been researching water ﬁlters …we are con…					3	Not stated	0.596	"filtered"	not stated	not specified	none specified
Strauss , King W, Ley A, Hoey JR.	2001	Ontario	We sought to examine the association between drinking contaminated water defined according to current standards in Ontario and AGII in a random sample of households in four typical rural communities in southern Ontario. Using prospectively collected symptom diaries we studied all individuals in the household and used both non-specific (total coliform counts) and specific (E. coli counts) measures…	647	yes	Cross sectional	Quantitative	Mail out questionnaire and diary	Well water	none specified (but talk about AGI associated with E.coli)	no	not specifed	yes (testing)	testing	95.6% tested during th research program	not stated	We sought to examine the association between drinking contaminated water defined according to current standards in Ontario and AGII in a random sample of households in four typical rural communities in southern Ontario. Using prospectively collected symptom diaries we studied all individuals in the household and used both non-specific (total coliform counts) and specific (E. coli counts) measures…	One or more episodes of AGII were identified in 51 of the 619 participants (8.2%). Table 2 presents the number of AGII events and adjusted odds ratios according to exposure to the indicator bacteria. The risk estimates are adjusted for age and years at current residence. No statistically significant association was observed for the indicator bacteria E. coli or for total coliform. The adjusted od…	Factors representing bacteriological contamination were categorized into ordered levels to investigate a dose response (Table 4). The pattern of risk observed for each factor was not consistent with an increased odds of developing AGII for each corresponding increase in the level of exposure. Cold water consumption is assumed to be the primary route of exposure to contaminated water in this popul…				2	not stated	not specified	none specified	0.95	not stated	none specifed
Summers	2010	Alberta	Technical report	1014	no	Cross sectional	Quantitative	Mail out questionnaire	Well water		no	not specifed	yes (testing and treatment)	testing and treatment	53% test in last 10 years 26% treat	not stated	Describe sociodemographic characterisitics of well users	Therewerenostatisticallysigniﬁcantdifferences intestingpatterns bydemographicswiththeexceptionofhealthregion	Top 3 reasons for not testing included lack of perceived problems,did not know how to test, had a treatment so did not test	Bacteria, Nitrates and Iron were top three things tested for	Iron and Hardness were the main "contamination" issues with wells		3	not stated	0.26	filter, "treatment", softener	53% in last 10 years	53% in last 10 years	none specified
Malecki, K. M. C., Schultz, A. A., Severtson, D. J., Anderson, H. A., & VanDerslice,	2017	Wisconsin	Describe Sociodemographic characterisitics of well owners, Understand well used among well owners and describe testing and treatment	460	No	Cross sectional	Quantitative	Mail out questionnaire	Well water	Microbiological and chemical	no

## Sheet: Papers collected
Paper title	Authors	Article with relevant title	Articles with relevant abstract	Not relevant	Notes
Influences on domestic well water testing behavior in a Central Maine area with frequent groundwater arsenic occurrence	Flanagan Marninney and Zheng, Feb 2015	1	1
Investigating public perceptions and knowledge translation priorities to improve water safety for residents with private water supplies: a cross-sectional study in Newfoundland and Labrador	Roche, Bitton, Majowicz, Pintar and Allison 2013	1	1
Public Views on Drinking Water Standards as Risk Indicators	Johnson BB 2008	1	1
Public perceptions of drinking water: a postal survey of residents with private water supplies	Jones, Dewey, Dore et al., 2006	1	1
Treating and drinking well water in the presence of health risks from arsenic contamination: Results from a US hot spot	Shaw, Walker and Benson,2005	1	1
Homeowner perceptions and management of private water supplies and wastewater treatment system	Schwartz, Walterman et al., 1998	1	1
Public perception of drinking water from private water supplies: focus group analyses	Jones, Dewey, Dore et al., 2005	1	1
A Comparison of Water-Related Perceptions and Practices Among West Texas and South New Mexico Colonia Residents Using Hauled-Stored and Private Well Water	Garcia, Sobin, Tomaka et al., 2016	1	1
Impact of the 2012 extreme drought conditions on private well owners in the United States, a qualitative analysis	Murti, Michelle; Yard, Ellen; Kramer, Rachel; et al. 2016	1	1
Understanding the translation of scientific knowledge about arsenic risk exposure among private well water users in Nova Scotia	Chappells, Heather; Campbell, Norma; Drage, John; et al. 2015	1	1
Incidence of waterborne lead in private drinking water systems in Virginia	Pieper, Kelsey J.; Krometis, Leigh-Anne H.; Gallagher, Daniel L.; et al. 2015	1	1
APPLICATION OF A MODIFIED HEALTH BELIEF MODEL TO THE PRO-ENVIRONMENTAL BEHAVIOR OF PRIVATE WELL WATER TESTING	Straub, Crista L.; Leahy, Jessica E. 2014	1	1
Groundwater Protection, Risk Awareness, Knowledge Transfer and Public Health: The Role of "Future Custodians"	Hynds, P. D.; Murphy, H. M.; Kelly, I.; et al. 2014	1	1	1	Ommitted
Perceptions of Water Ownership, Water Management, and the Responsibility of Providing Clean Water	Noga, Jacqueline; Wolbring, Gregor, 2013	1	1	1	Ommitted
Cisterns and safe drinking water in Canada	Baird, Julia M.; Summers, Robert; Plummer, Ryan, 2013	1	1	1	Ommitted
Understanding stewardship behaviour: Factors facilitating and constraining private water well stewardship	Kreutzwiser, Reid; de Loe, Rob; Imgrund, Krystian; et al 2011	1	1
Arsenic consumption and health risk perceptions in a rural western US area	Walker, Mark; Shaw, W. Douglass; Benson, Marnee,2006	1	1
Applying a Health Behavior Theory to Explore the Influence of Information and Experience on Arsenic Risk Representations, Policy Beliefs, and Protective Behavior.	Severtson, DJ; Baumann, LC; Brown, RL, 2006	1	1
Groundwater quality in Canada: a national overview	Lesage, Suzanne	1	1	1
Do participants in well water testing programs update their exposure and health risk perceptions?	Poe, GL; van Es, HM; VandenBerg, TP; et al. 1998	1	1
Does a property-specific environmental health risk create a "neighborhood" housing price stigma? Arsenic in private well water	Boyle, Kevin J.; Kuminoff, Nicolai V.; Zhang, Congwen; et al. 2010	1	1	1	Ommitted
Meeting the public health challenge of protecting private wells: Proceedings and recommendations from an expert panel workshop	Fox, Mary A.; Nachman, Keeve E.; Anderson, Breeana; et al. 2016	1	1	1	Ommitted
Description of calls from private well owners to a national well water hotline, 2013	Ridpath, Alison; Taylor, Ethel; Greenstreet, Charlene; et al. 2016	1	1
Home Water Treatment Habits and Effectiveness in a Rural Arizona Community	Lothrop, Nathan; Wilkinson, Sarah T.; Verhougstraete, Marc; et al. 2015	1	1
Evaluation of the effectiveness of arsenic screening promotion in private wells: a quasi-experimental study	Renaud, Jolianne; Gagnon, Fabien; Michaud, Cecile; et al.	1	1
Influences on the water testing behaviors of private well owners	Imgrund, Krystian; Kreutzwiser, Reid; de Loe, Rob	1	1
Arsenic in private well water part 2 of 3: Who benefits the most from traditional testing promotion?	Flanagan, Sara V.; Spayd, Steven E.; Procopio, Nicholas A.; et al. 2016	1	1
A Community-Driven Intervention in Tuftonboro, New Hampshire, Succeeds in Altering Water Testing Behavior	Paul, Michael P.; Rigrod, Pierce; Wingate, Steve; et al. 2015	1	1	1	Ommitted
Arsenic in domestic well water and health in Central Appalachia, USA	Shiber, JG, 2005	1	1	1	Ommitted
Dissemination of well water arsenic results to homeowners in Central Maine: Influences on mitigation behavior and continued risks for exposure	Flanagan, Sara V.; Marvinney, Robert G.; Johnston, Robert A.; et al. 2015	1	1
Does a property-specific environmental health risk create a "neighborhood" housing price stigma? Arsenic in private well water	Boyle, Kevin J.; Kuminoff, Nicolai V.; Zhang, Congwen; et al 2010	1	1	1	Ommitted
Public Drinking Water Violations in Mountaintop Coal Mining Areas of West Virginia, USA	Hendryx, Michael; Fulk, Florence; McGinley, Andrea	1	1	1	Ommitted
Farmstead drinking water sources, concerns and safety practices of livestock farm families in southern Alberta, Canada	Acharya, M.; Kalischuk, R. G.; Klein, K. K.; et al.2008	1	1
Water compliance challenges: how do Canadian small water systems respond?	Kot, Megan; Gagnon, Graham A.; Castleden, Heather	1	1	1	Ommitted
Drinking water consumption patterns in British Columbia: An investigation of associations with demographic factors and acute gastrointestinal illness	Jones, A. Q.; Majowicz, S. E.; Edge, V. L.; et al.	1	1
A qualitative exploration of the public perception of municipal drinking water	Jones, Andria Q.; Dewey, Catherine E.; Dore, Kathryn; et al. 2007	1	1
Tastes and odors in kingston's municipal drinking water: A case study of the problem and appropriate solutions	Anderson, BC; Quartermaine, LK, 1998	1	1	1	Ommitted
GROUNDWATER QUALITY - RESPONSIBLE AGRICULTURE AND PUBLIC PERCEPTIONS	GOSS, MJ; BARRY, DAJ, 1995	1	1	1	Ommitted
Applying a health behavior theory to explore the influence of information and experience on arsenic risk representations, policy beliefs, and protective behavior	Severtson, DJ; Baumann, LC; Brown, RL, 2006	1	1	1	Ommitted
Carriers of water: aboriginal women's experiences, relationships, and reflections	Anderson, Kim; Clow, Barbara; Haworth-Brockman, Margaret, 2013	1	1	1	Ommitted
The Theory-Based Influence of Map Features on Risk Beliefs: Self-Reports of What Is Seen and Understood for Maps Depicting an Environmental Health Hazard	Severtson, Dolores J.; Vatovec, Christine 2012	1	1
Rural children's exposure to well water contaminants: Implications in light of the American Academy of Pediatrics' recent policy statement	Postma, Julie; Butterfield, Philip W.; Odom-Maryon, Tamara; et al. 2011	1	1
An evaluation of the readability of drinking water quality reports: a national assessment	Roy, Siddhartha; Phetxumphou, Katherine; Dietrich, Andrea M.; et al. 2015	1	1	1	Ommitted
Using the Behavioral Risk Factor Surveillance System (BRFSS) for exposure tracking: Experiences from Washington State	Laflamme, DM; VanDerslice, JA	1	1
Testing producer perceptions of jointly beneficial best management practices for improved water quality	Amacher, GS; Feather, PM	1	1	1	Ommitted
PUBLIC PERCEPTION OF WATER-QUALITY RISKS - INFLUENCING FACTORS AND ENHANCEMENT OPPORTUNITIES	CANTER, LW; NELSON, DI; EVERETT, JW	1	1	1	Ommitted
Primary Drinking Water Source and Acute Gastrointestinal Illness: New Mexico, 2007	Feinman, Shawna J.; Ryan, P. Barry; Toth, Barbara; et al.2015	1	1
Evaluation of Available Data Sources to Prioritize Parishes for Arsenic Monitoring and Outreach Related to Private Well Drinking Water	Katner, Adrienne; Lackovic, Michelle; Streva, Kate; et al	1	1	1	Ommitted
Relationship between drinking water and toenail arsenic concentrations among a cohort of Nova Scotians	Yu, Zhijie M.; Dummer, Trevor J. B.; Adams, Aimee; et al., 2014	1	1	1	Ommitted
Assessing the extent of altruism in the valuation of community drinking water quality improvements	Zhang, Jing; Adamowicz, Wiktor; Dupont, Diane P.; et al, 2013	1	1
Effects of time and point-of-use devices on arsenic levels in Southeastern Michigan drinking water, USA	Slotnick, Melissa J.; Meliker, Jaymie R.; Nriagu, Jerome O., 2006	1	1
Public health evaluation of drinking water systems for First Nations reserves in Alberta, Canada	Smith, D. W.; Guest, R. K.; Svrcek, C. P.; et al. 2004	1	1	1	Ommitted
Community benefits and costs of surpassing drinking water quality standards	Silverman, Gary S, 2007	1	1	1	Ommitted
Drinking water consumption patterns in Canadian communities (2001-2007)	Roche, S. M.; Jones, A. Q.; Majowicz, S. E.; et al. 2012	1	1	1	Ommitted
Residents' Perceptions of Tap Water and Decisions to Purchase Bottled Water: A Survey Analysis from the Appalachian, Big Sandy Coal Mining Region of West Virginia	McSpirit, Stephanie; Reid, Caroline, 2011	1	1
Differences in water consumption choices in Canada: the role of socio-demographics, experiences, and perceptions of health risks	Dupont, Diane; Adamowicz, W. L. (Vic); Krupnick, Alan, 2010	1	1	1	Ommitted
Understanding the basics of tap water taste	Burlingame, Gary A.; Dietrich, Andrea M.; Whelton, Andrew J., 2007	1	1	1	Ommitted
Are rural residents willing to pay enough to improve drinking water quality?	Mahler, R., Barber, M., Shafii, B.	1	1	1
Effect of iron on taste perception and emotional response of sweetened beverage under different water conditions	Wang, Aili; Duncan, Susan E.; Dietrich, Andrea M. 2016	1	1	1	Ommitted
The Impact of Perceptions in Averting-decision Models: An Application of the Special Regressor Method to Drinking Water Choices	Bontemps, Christophe; Nauges, Celine	1	1	1	Ommitted
Looking Upstream: Findings from Focus Groups on Public Perceptions of Source Water Quality in British Columbia, Canada	Henrich, Natalie; Holmes, Bev; Prystajecky, Natalie	1	1	1	Ommitted
Critical Review and Rethinking of USEPA Secondary Standards for Maintaining Organoleptic Quality of Drinking Water	Dietrich, Andrea M.; Burlingame, Gary A.2015	1	1	1	Ommitted
Residential Tap Water Contamination Following the Freedom Industries Chemical Spill: Perceptions, Water Quality, and Health Impacts	Whelton, Andrew J.; McMillan, LaKia; Connell, Matt; et al. 2015	1	1
Spatio-temporal variability of tastes and odors of drinking water within a distribution system	Proulx, Francois; Rodriguez, Manuel J.; Serodes, Jean B.; et al 2012	1	1	1	Ommitted
Retronasal perception and flavour thresholds of iron and copper in drinking water	Omur-Ozbek, Pinar; Dietrich, Andrea M.	1	1	1	Ommitted
The Effect of Graphics on Environmental Health Risk Beliefs, Emotions, Behavioral Intentions, and Recall	Severtson, Dolores J.; Henriques, Jeffrey B.	1	1	1	Ommitted
Chlorinous flavor perception in drinking water	Piriou, P; Mackey, E; Suffet, IH; et al.	1	1	1	Ommitted
Public thresholds for chlorinous flavors in US tap water	Mackey, ED; Baribeau, H; Crozes, GF; et al.	1	1	1	Ommitted
Risk Factors Associated with the Choice to Drink Bottled Water and Tap Water in Rural Saskatchewan	McLeod, Lianne; Bharadwaj, Lalita; Waldner, Cheryl	1	1
Water systems, sanitation, and public health risks in remote communities: Inuit resident perspectives from the Canadian Arctic	Daley, Kiley; Castleden, Heather; Jamieson, Rob; et al. 2015	1	1	1	Ommitted
Associations between Perceptions of Drinking Water Service Delivery and Measured Drinking Water Quality in Rural Alabama	Wedgworth, Jessica C.; Brown, Joe; Johnson, Pauline; et al. 2014	1	1
Economic evaluation of the new US arsenic standard for drinking water: A disaggregate approach	Cho, Yongsung; Easter, K. William; Konishi, Yoshifumi	1	1		Ommitted
Nitrate contamination in Oregon Well Water: Geologic variability and the public's perception	Kite-Powell, Aaron C.; Harding, Anna K	1	1
What Matters When Explaining Environmentalism at the Watershed Level: Who You Are, Where You Live, What You See, or What You Perceive?	Mobley, Catherine	1	1	1	Ommitted
Self-Reported Household Impacts of Large-Scale Chemical Contamination of the Public Water Supply, Charleston, West Virginia, USA	Schade, Charles P.; Wright, Nasandra; Gupta, Rahul; et al. 2015	1	1
Groundwater Protection, Risk Awareness, Knowledge Transfer and Public Health: The Role of "Future Custodians"	Hynds, P. D.; Murphy, H. M.; Kelly, I.; et al. 2014	1	1	1	Ommitted
Defensive spending on tap water substitutes: the value of reducing perceived health risks	Dupont, Diane P.; Jahan, Nowshin, 2012	1	1	1	Ommitted
Public Versus Private: Does It Matter for Water Conservation? Insights from California	Kallis, Giorgos; Ray, Isha; Fulton, Julian; et al.	1	1	1	Ommitted
Love thy neighbor - But does that include a six hundred eighty-four cow dairy operation? A survey of community perceptions	Smith, J. M.; Parsons, R. L.; Van Dis, K.; et al. 2008	1	1	1	Ommitted
TORONTO TAP WATER - PERCEPTION OF ITS QUALITY AND USE OF ALTERNATIVES	AUSLANDER, BA; LANGLOIS, PH 1993	1	1	1	Ommitted
Unconventional Shale Gas Development, Risk Perceptions, and Averting Behavior: Evidence from Bottled Water Purchases	Wrenn, Douglas H.; Klaiber, H. Allen; Jaenicke, Edward C.	1	1	1	Ommitted
Arsenic in private well water part 1 of 3: Impact of the New Jersey Private Well Testing Act on household testing and mitigation behavior	Flanagan, Sara V.; Spayd, Steven E.; Procopio, Nicholas A.; et al.2016	1	1
Arsenic in private well water part 3 of 3: Socioeconomic vulnerability to exposure in Maine and New Jersey	Flanagan, Sara V.; Spayd, Steven E.; Procopio, Nicholas A.; et al.	1	1
Evaluation of Available Data Sources to Prioritize Parishes for Arsenic Monitoring and Outreach Related to Private Well Drinking Water	Katner, Adrienne; Lackovic, Michelle; Streva, Kate; et al.,2015	1	1	1	Ommitted
Arsenic in private drinking water wells: an assessment of jurisdictional regulations and guidelines for risk remediation in North America	Chappells, Heather; Parker, Louise; Fernandez, Conrad V.; et al. 2014	1	1	1*	Ommitted
Bacteriological testing of private well water: A trends and guidelines assessment using five years of submissions data from southeastern Ontario	Maier, Allison; Krolik, Julia; Randhawa, Kristi; et al.2014	1	1	1	Ommitted
Arsenic in groundwater in New England - point-of-entry and point-of-use treatment of private wells	Moller, Teresia; Sylvester, Paul; Shepard, Dan; et al.2009	1	1	1	Ommitted
An investigation of bacteriological and chemical water quality and the barriers to private well water sampling in a Southwestern Ontario Community	Hexemer, April M.; Pintar, Katarina; Bird, Tom M.; et al.2008	1	1
Groundwater nitrate contamination costs: A survey of private well owners	Lewandowski, A. M.; Montgomery, B. R.; Rosen, C. J.; et al.2008	1	1
Public response to elevated nitrate in drinking water wells in Wisconsin.	Schubert C; Knobeloch L; Kanarek MS; Anderson HA.1999	1	1
Future challenges to protecting public health from drinking-water contaminants. [Review]	Murphy EA; Post GB; Buckley BT; Lippincott RL; Robson MG.2012	1	1
Chlorinous flavor perception in drinking water.	Piriou P; Mackey ED; Suffet IH; Bruchet A.	1	1	1	Ommitted
Associations between perceptions of drinking water service delivery and measured drinking water quality in rural Alabama.	Wedgworth JC; Brown J; Johnson P; Olson JB; Elliott M; Forehand R; Stauber CE.	1	1	1	Ommitted
Arsenic in private drinking water wells: an assessment of jurisdictional regulations and guidelines for risk remediation in North America. [Review]	Chappells H; Parker L; Fernandez CV; Conrad C; Drage J; O'Toole G; Campbell N; Dummer TJ	1	1	1	Ommitted
Perceptions of water use.	Attari SZ.	1	1	1	Ommitted
Groundwater quality in Canada: A national overview	Lesage, S.	1	1	1	Ommitted
Expensive ignorance, powerful knowledge	Smith, S.A.	1	1
Communicating best management practices to rural well owners	Simpson, H.C., Myslik, J.P., Ruf, F., Taylor, E.P.	1	1
Groundwater contamination by nitrates associated with intensive potato culture in Quebec	Levallois, P., Thériault, M., Rouffignat, J., (...), Gauvin, D., Chiasson, C.	1	1
Tastes and odors in Kingston's municipal drinking water: A case study of the problem and appropriate solutions	Anderson, B.C., Quartermaine, L.-K.	1	1	1	Ommitted
Convincing the public that drinking water is safe	Glicker, Joseph L.	1	1	1	Ommitted
Drinking water management: Health risk perceptions and choices in first nations and non-First Nations communities in Canada	Dupont, D., Waldner, C., Bharadwaj, L., (...), Cave, K., Zagozewski, R.	1	1	1	Ommitted
A collaborative approach to groundwater protection: The Rural Water Quality Program for Waterloo Region	Simpson, H.C., de Loë, R.C.	1	1	1	Ommitted
Testing producer perceptions of jointly beneficial best management practices for improved water quality	Amacher, G.S.a, Feather P.M	1	1	1	Ommitted
Evaluation of available data sources to prioritize parishes for arsenic monitoring and outreach related to private well drinking water	Katner, A., Lackovic, M., Streva, K., Paul, V., Trachtman, W.C.	1	1	1	Ommitted
Radon awareness and mitigation in Vermont: A public health survey	Riesenfeld, E.P., Marcy, T.W., Reinier, K., (...), Wemple, B.E., Kaminsky, D.A.	1	1	1	Ommitted
Master well owner network	Strawn, J.	1	1	1	Ommitted
Characterization of the study areas for the pilot study: agricultural chemicals in rural, private wells in Illinois	Barnhardt, M.L., Mehnert, E., Ray, C., Schock, S.C.	1	1	1	Ommitted
Testing and evaluation point of use treatment devices in Canada	Tobin, Richard S	1	1	1	Ommitted
Residential tap water contamination following the freedom industries chemical spill: Perceptions, water quality, and health impacts	Whelton, A.J., McMillan, L., Connell, M., (...), Dey, R., Novy, C.	1	1	1	Ommitted
Differences in water consumption choices in Canada: The role of socio-demographics, experiences, and perceptions of health risks	Dupont, D., Adamowicz, W.L., Krupnick, A.	1	1	1	Ommitted
Perception of tap water risks and quality: A structural equation model approach	de Franca Doria, M., Pidgeon, N., Hunter, P.	1	1	1	Ommitted
Tapping into consumers' perceptions of drinking water quality in Canada: Capturing customer demand to assist in better management of water resources	Dupont, D.P.	1	1	1	Ommitted
Knowledge, perception and behaviour of the general public concerning the addition of fluoride in drinking water	Levallois, P., Grondin, J., Gingras, S.	1	1	1	Ommitted
Drinking water issues and concerns of urban residents of the Pacific Northwest, USA	Mahler, R., Barber, M., Shafii, B.	1	1
Microbial water quality communication: Public and practitioner insights from British Columbia, Canada	Dunn, G., Henrich, N., Holmes, B., Harris, L., Prystajecky, N.	1	1		Ommitted
The arsenic threat: Interdependencies of water, agriculture, food supply, public health and energy critical infrastructure	Kun, L., Linkous, B., Gibson, C., Roldos, N.	1	1	1	Ommitted
Contamination of Canadian private drinking water sources with antimicrobial resistant Escherichia coli	Coleman, B.L., Louie, M., Salvadori, M.I., (...), Crago, B., McGeer, A.J.	1	1	1	Ommitted
Engendering behavior change through single-session workshops: Lessons learned from extension's private well initiative	McCann, A., Gold, A.J	1	1
Private well testing in Oregon from real estate transactions: An innovative approach toward a state-based surveillance system	Hoppe, B.O., Harding, A.K., Staab, J., Counter, M.	1	1	1	Ommitted
The New Jersey residential well-testing program - A case study: Randolph Township	Tabbot, P.N., Robson, M.G.	1	1
Health effects of ingesting arsenic-contaminated groundwater	Haupert, T.A., Wiersma, J.H., Goldring, J.M.	1	1	1	Ommitted
Chemical use practices and opinions about groundwater contamination in two unsewered subdivisions	Mechenich, C., Shaw, B.H.	1	1
Characterization of the study areas for the pilot study: agricultural chemicals in rural, private wells in Illinois	Barnhardt, M.L., Mehnert, E., Ray, C., Schock, S.C.	1	1	1	Ommitted
Economics of ground-water quality monitoring: A survey of experts	Rajagopal, R., Tobin, G.	1	1	1	Ommitted
Problems associated with collecting drinking water quality data for community studies: A case example, Fresno County, California	Whorton, M.D., Morgan, R.W., Wong, O., Larson, S., Gordon, N.	1	1	1	Ommitted
Private water wells in Minnesota: recommended tests for contaminants.	Convery MP.	1	1	1	Ommitted
Promoting the management and protection of private water wells.	Simpson H.	1	1	1	Ommitted
Water quality and management of private drinking water wells in Pennsylvania.	Swistock BR1, Clemens S, Sharpe WE, Rummel S.	1	1
Drinking water from private wells and risks to children.	Committee on Environmental Health; Committee on Infectious Diseases, Rogan WJ, Brady MT.	1	1	1	Ommitted
The nitrate contamination of private well water in Iowa.	Kross BC1, Hallberg GR, Bruner DR, Cherryholmes K, Johnson JK.	1	1	1	Ommitted
Factors affecting temporal variability of arsenic in groundwater used for drinking water supply in the United States.	Ayotte JD, Belaval M, Olson SA, Burow KR, Flanagan SM, Hinkle SR, Lindsey BD.	1	1	1	Ommitted
Arsenic in groundwater in eastern New England: occurrence, controls, and human health implications.	Ayotte JD, Montgomery DL, Flanagan SM, Robinson KW.	1	1	1	Ommitted
Applying the common sense model to measure representations of arsenic contaminated well water.	Severtson DJ, Baumann LC, Brown RL.	1	1
Drinking water consumption patterns of residents in a Canadian community.	Jones AQ, Dewey CE, Doré K, Majowicz SE, McEwen SA, Waltner-Toews D.	1	1
Water consumption habits of a south-western Ontario community.	Pintar KD, Waltner-Toews D, Charron D, Pollari F, Fazil A, McEwen SA, Nesbitt A, Majowicz S.	1	1
Water systems to report drinking water quality to all customers: how can health professionals prepare for the questions that these reports will generate?	McCarty K1, Swallow J, Vanderslice R, Combs WS Jr.	1	1	1	Ommitted
New approaches to safe drinking water.	Barron G1, Buchanan S, Hase D, Mainzer H, Ransom MM, Sarisky J.	1	1	1	Ommitted
Drinking water consumption patterns in British Columbia: an investigation of associations with demographic factors and acute gastrointestinal illness.	Jones AQ, Majowicz SE, Edge VL, Thomas MK, MacDougall L, Fyfe M, Atashband S, Kovacs SJ.	1	1
Sampling private wells at past homes to estimate arsenic exposure: a methodologic study in New England.	Colt JS, Baris D, Clark SF, Ayotte JD, Ward M, Nuckols JR, Cantor KP, Silverman DT, Karagas M.	1	1
Private drinking water supplies: challenges for public health.	Charrois JW.	1	1	1	Ommitted
Drinking water quality and health-care utilization for gastrointestinal illness in greater Vancouver.	Aramini J1, McLean M, Wilson J, Holt J, Copes R, Allen B, Sears W.	1	1	1	Ommitted
Drinking water in Michigan: source, quality, and contaminants.	Nathan VR1.	1	1	1	Ommitted
Tap or bottled water: drinking preferences among urban minority children and adolescents.	Huerta-Saenz L1, Irigoyen M, Benavides J, Mendoza M.	1	1	1	Ommitted
Experience, training and confidence among small, non-community drinking water system operators in Ontario, Canada.	Pons W1, McEwen SA1, Pintar K2, Jones-Bitton A1, Young I3, Papadopoulos A1.	1	1	1	Ommitted
Parents' perceptions of water safety and quality.	Merkel L1, Bicking C, Sekhar D.	1	1
Perception of drinking water in the Quebec City region (Canada): the influence of water quality and consumer location in the distribution system.	Turgeon S, Rodriguez MJ, Thériault M, Levallois P.	1	1	1	Ommitted
Exposure assessment in investigations of waterborne illness: a quantitative estimate of measurement error.	Jones AQ1, Dewey CE, Doré K, Majowicz SE, McEwen SA, Waltner-Toews D.	1	1	1	Ommitted
A prospective study of rural drinking water quality and acute gastrointestinal illness.	Strauss , King W, Ley A, Hoey JR.	1	1
General chemical water quality of private groundwater supplies in Saskatchewan, Canada	Thompson TS1.	1	1	1	Ommitted
The value of good quality drinking water to Canadians and the role of risk perceptions: a preliminary analysis.	Adamowicz W1, Dupont D, Krupnick A.	1	1	1	Ommitted
Demographic factors associated with perceptions about water safety and tap water consumption among adults in Santa Clara County, California, 2011.	van Erp B1, Webber WL2, Stoddard P2, Shah R2, Martin L2, Broderick B2, Induni M3.	1	1	1	Ommitted
Health risks from contaminated water: do class and race matter?	Calderon RL1, Johnson CC Jr, Craun GF, Dufour AP, Karlin RJ, Sinks T, Valentine JL.	1	1	1	Ommitted
Does the public receive and adhere to boil water advisory recommendations? A cross-sectional study in Newfoundland and Labrador, Canada.	Jones-Bitton A, Gustafson DL, Butt K, Majowicz SE.	1	1	1	Ommitted
Asbestos in drinking water: a Canadian view.	Toft P, Meek ME.	1	1	1	Ommitted
The relation of communication to risk judgment and preventive behavior related to lead in tap water.	Griffin RJ1, Dunwoody S.	1	1	1	Ommitted
Associations between Self-Reported Gastrointestinal Illness and Water System Characteristics in Community Water Supplies in Rural Alabama: A Cross-Sectional Study.	Stauber CE, Wedgworth JC, Johnson P, Olson JB, Ayers T, Elliott M, Brown J.	1	1	1	Ommitted
Perceptions of drinking water quality and risk and its effect on behaviour: a cross-national study.	Doria Mde F, Pidgeon N, Hunter PR.	1	1	1	Ommitted
Estimating the number of cases of acute gastrointestinal illness (AGI) associated with Canadian municipal drinking water systems.	Murphy HM, Thomas MK, Medeiros DT, McFADYEN S, Pintar KD.	1	1	1	Ommitted
Lack of awareness--not only the failure of media.	Bjerström E1.	1	1	1	Ommitted
Home Water Treatment Habits and Effectiveness in a Rural Arizona Community.	Lothrop N1, Wilkinson ST2, Verhougstraete M1, Sugeng A1, Loh MM3, Klimecki W4, Beamer PI5.	1	1
Methods of conducting effective outreach to private well owners - a literature review and model approach.	Morris L1, Wilson S1, Kelly W1.	1	1	1	Ommitted
Private well testing in Oregon from real estate transactions: an innovative approach toward a state-based surveillance system.	Hoppe BO, Harding AK, Staab J, Counter M.	1	1	1	Ommitted
Testing of private wells	Wyman, J	1	1	1	Ommitted
Drinking water testing for private well owners.	Lewis, S.	1	1	1	Ommitted
Water quality testing for private well owners	Donaldson, Susan.; Walker, Mark.; Courtois, Danielle.	1	1	1	Ommitted
Private drinking water supplies : quality, testing, and options for problem waters	Mancl, Karen.; Wagenet, Linda.; Sailus, Martin.	1	1	1	Ommitted
Groundwater quality assessment through cooperative private well testing: an Ohio example.	Baker, D.B.	1	1	1	Ommitted
Private well testing	Liukkonen, Barbara.	1	1	1	Ommitted
Montana extension initiative focuses on private well quality.	Bauder, J.W.; Inskeep, W.P.; White, B.A.	1	1	1	Ommitted
Water quality and private water supplies	McManus, M.	1	1	1	Ommitted
Safety of private water supplies	McManus, M.	1	1	1	Ommitted
Private water systems should be tested yearly.	Mackin, J.	1	1	1	Ommitted
Assessing Private Well Safety After Flooding	Glanville, Tom	1	1	1	Ommitted
Testing of private wells	Michael Kamrin and Jon Wyman	1	1	1
Well water quality, well vulnerability, and agricultural contamination in the midwestern United States.	Richards, R.P.; Ewing, D.E.; Merryfield, B.J.; Wallrabenstein, L.K.; Baker, D.B.; Creamer, N.L.; Kramer, J.W.	1	1	1	Ommitted
The nitrate contamination of private well water in Iowa	Kross, B.C.; Cherryholmes, K.; Johnson, J.K.; Hallberg, G.R.; Bruner, D.R.	1	1	1	Ommitted
How good is water from private wells?	Burcham, T.	1	1	1	Ommitted
Water quality for private water systems	Tyson, A.; Harrison, K.	1	1	1	Ommitted
Private water well owner/operator records.	Kansas State University. Agricultural Experiment Station and Cooperative Extension Service.	1	1	1	Ommitted
Pilot study : agricultural chemicals in rural, private water wells in Illinois	Schock, Susan C.	1	1	1	Ommitted
Assessment of occurrence of agricultural chemicals in rural, private water supplies.	Schock, S.C.; Mravik, S.C.; McKenna, D.P.; Mehnert, E.	1	1	1	Ommitted
Bacteria in drinking water (private water supply disinfection).	McCann, A.; Husband, T.P.	1	1	1	Ommitted
Water quality for private water systems.	Tyson, A.; Harrison, K.	1	1	1	Ommitted
General chemical water quality of private groundwater supplies in Saskatchewan, Canada.	Thompson, T.S.	1	1	1	Ommitted
Educating rural private water system owners in Pennsylvania using satellite versus traditional programs	Swistock, B.R.; Dickison, J.; Sharpe, W.E.	1	1	1	Ommitted
Some factors influencing nitrate contamination of drinking water in private wells of rural Alabama.	Datiri, B.; Hodge, W.; Ankumah, R.	1	1	1	Ommitted
You and your well : how to be responsible for your private water supply	Walker, Gisela.	1	1	1	Ommitted
Best management practices for private well protection.	Waskom, R. M.	1	1	1	Ommitted
Private drinking water supplies : quality, testing, and options for problem waters	Mancl, Karen.; Wagenet, Linda.; Sailus, Martin.	1	1	1	Ommitted
Optimal self-protection from nitrate-contaminated groundwater.	Ready, R.C.; Henken, K.	1	1	1	Ommitted
Water treatment and conditioning systems for private water supplies.	Porter, E.	1	1	1	Ommitted
Protecting your private well.	Bonner, J.	1	1	1	Ommitted
Household water testing.	Ross, B.; Parrott, K.; Woodard, J.	1	1	1	Ommitted
Bacterial contamination of household water.	Janssen, C.L.; Turco, R.F.	1	1	1	Ommitted
A Little Knowledge(ellipsis (horizontal)): Household Water Quality Investment in the Annapolis Valley	Janmaat, John	1	1	1	Ommitted
Household drinking water protection and treatment	Vogel, M P	1	1	1	Ommitted
Water quality: lead in drinking water.	Graham, F.C.	1	1	1	Ommitted
Integration of social perceptions, behaviors, and economic valuations of groundwater quality as an ecosystem service following exurban development	Godsey, S	1	1	1	Ommitted
Homeowner perceptions and management of private water supplied and wastewater treatment systems	Schwartz, J. J. (New York City Department of Environmental Protection, Valhalla, NY, United States); Waterman, A. B.; Lemley, A. T.; Wagenet, L. P.; Landre, P.; Allee, D. J.	1	1
Estimating the burden of acute gastrointestinal illness due to Giardia, Cryptosporidium, Campylobacter, E. coli O157 and norovirus associated with private wells and small water systems in Canada.	Murphy, H. M.; Thomas, M. K.; Schmidt, P. J.; Medeiros, D. T.; McFadyen, S.; Pintar, K. D. M.	1	1	1	Ommitted
Is public perception of water quality accurate in northwestern Louisiana?	Carlson, Douglas (Louisiana Geological Survey, Baton Rouge, LA, United States); Carter, Caitlin; Horn, Marty	1	1	1	Ommitted
Exposure path perceptions and protective actions in biological water contamination emergencies.	Lindell, M. K.; Mumpower, J. L.; Huang, S. K.	1	1	1	Ommitted
							Moved/Unknown
				1
			2016-12-27
